# Supplementary material for: A New Termitophilous Genus of Paederinae Rove Beetles (Coleoptera, Staphylinidae) from the Neotropics and Its Phylogenetic Position
Source: Neotrop Entomol. 2022 Feb 17;51(2):282–91. doi: 10.1007/s13744-022-00946-x (PMC8967768; doi:10.1007/s13744-022-00946-x)
Supplement: Supplementary file 2 — Supplementary file2 (FAS 233 KB) [file 13744_2022_946_MOESM2_ESM.fas]

>Oxyporus
GGGAAGAGCCCAGCACTGAATCCCGCGGCCGCCGGGAAATGTAGTGTTTG
GGAGGATCCGCTGTCGTGCGGTGCGTCCAAGTTCTTCTTGAACGGGGCCA
TTTACCCATAGAGGGTGCNAGGCCCGGCGACGGGAGGATCTCTCCTCAGA
GTCGGATTGCTTGAGAGTGCAGTCCTAAGTGGGTGGTAAACTCCATCTAA
GGCTAAATATAACCACGAGACCGATAGCGAACAAGTACCGTGAGGGAAAG
TTGAAAAGAACTTTGAAGAGAGAGTTCAATAGTACGTGAAACCGTTCAGG
GGTAAACCTGAGAAACCCGAAAGTTCGACCGGGGAGATTCAGCGTGTCTC
GCGGCGTACGCGCCNGTGAGCGTCTTGTGCTCCGCCGCGTACGCGTGCAC
TTCTCCCCCAGTAGGACGTCGCGACCCGTTGGGCGTCGGTCCCCGCGGTG
GAGCCCGCGCGGCCCGACCGACTCGCTCGACGGTATGACTGTGGCGAGGG
GCCGCGAGTTCGCGTCCGACCCGTCGCAAGCGCGCGCGTCGGACCTGTGT
GCCGGCCTCGAGCCCGTCGGCTGCTGGCGGCGGTGTTCTCGGACAGACTC
CTACACGCCCGTCTGCGACGCTATTGCTTTGGGTTTTCAGGGCCCGTCTT
GAAACACGGACCAAGGAGTCTAGCATGTGCGCGAGTCACTGGGACTNTGT
ATAAACCCAAAGGCGAAATGAAAGTGAAGGCGCCGCCTAGGGAAGATCGG
TCGTCGCGCTCATCGCGAGCTGAGGCGCACCCAGAGCGTACATGCCCAAT
CATTGAAGATTACCATACTGNGATTCAAGAAGACCGACAGCCATCCANCC
CAAGAACTGGGGNTGATGTAAACAGCTTCGCTAACTTGGACCCCACTGGT
GAATTCATTGTATCCACCCGTGTGCGTTGCGGACGTTCTTTGGAAGGTTA
CCCATTCAACCCATGCTTAACCGAAGAGCAATACAAGGAGATGGAACAGA
AAGTTTCGTCCACCTTGTCTGCTTTGGAAGGTGAACTCAAGGGAACTTTC
TACCCCTTGACTGGAATGGAAAAGGATGTCCAACAGAAACTCATCGATGA
CCACTTCTTGTTCAAGGAGGGTGACCGTTTCTTGCAAACTGCTAACGCTT
GCCGTTTCTGGCCATCTGGACGTGGTATCTACCACAACGACAACAAGACC
TTCTTGGTCTGGTGCAACGAAGAAGACCATCTTCGCATCATCTCCATGCA
AATGGGTGGTGATCTTGGAGAAGTTTTCCGTCGTCTTGTAACTGGTGTGA
ATGACATCGAGAAGCGTATCCCATTCTCCCACAACGACCGATTGGGTTTC
TTGACCTTCTGCCCAACCAACTTGGGAACAACTGTCCGCGCCTCCGTGCA
CATTAAGGTACCCAAACTCGCTGCCAACAAGGCTAAGCTCGATGAGNNNN
NNGATAATCCCAAAAAGGTTTTGATTATCGGTTCAGGTGGATTAAGTATT
GGACAAGCAGGAGAATTTGATTATTCTGGCTCGCAAGCTATCAAAGCTTT
ACAAGAAGAAAATATACAAACGGTTCTAATCAATCCCAANATTGCAACTG
TACAAACCTCTAAAGGTTTAGCCGATAAAATTTATTTCCTCCCTTTGGTA
CCTGAATATGTTGAGCAAGTAATTCGAGTAGAACGTCCAGATGGAGTTCT
TCTAACCTTCGGAGGACAAACCGGATTAAATTGTGGTGTCGCATTGGAAA
AAGCTCAAATCTTCAAAAAATATGGAGTTAGGATTTTGGGCACACCAATA
CAAGCGATTATCGATACAGAAGATAGGAAAATTTTTTCCGAGCGTATTCG
NAGTATTGGAGAAAAAGTTGCTCCAAGCATGGCTATACATTCAGTGCAGG
AAGCTTTGGATGCTGCAGAAACTTTAGGTTTTCCTGTAATGGCTCGAGCT
GCGTTTTCTTTAGGAGGATTAGGATCTGGGTTCGCTGATGATCCTGAAGA
ATTNCGCCCGTTAGCCCAACAAGCCCTAGCACACTCAAATCAGTTAATAA
TTGATAAGAGTTTGAAAGGTGGAGAAGTCATGGCAATCGGGCGAAAATTC
GAAGAAGCTTTCCAGAAAGCTCTACGTATGGTGGATGAAAGCGTGTTAGG
TTTTGATCCGTACCTTAAAGAAGTTGATGACGAGGAGCTTAAAGCACCCA
CCGATAAAAGAGTGTTTGTTGTAGCAGCTGCGCTCAAACAAGGGTACACT
GTTGATAAGCTTTACCAACTAACCAAAATCGATCGTTGGTTCCTACAGAA
AATGAAGAACATCATCACTTACGTTAATCTACTGGAATCTTTGGACCAAT
TCAAACTANNNNNNNNNNNNNNNACTCGTGGGGTTTTATTAGAAGCTAAA
CAAATCGGTTTTAGTGACAAACAAATTGCTTCTTCTGTTAAAAGCACTGA
GCTTGCAGTTCGTAAACAGCGTCAAGATTTACAAGTTACTCCATATGTTA
AACAAATCGATACAGTTGCAGCTGAATGGCCTGCAACAACAAATTANCTG
TATTTAACATACAACGCAAACAGTCATGATATAACTTTCGAAGAAGAGCA
CACGATGGTGATAGGGTCAGGAGTTTATAGAATTGGAAGCTCTGTAGAAT
TTGATTGGTGTGCTGTTGGATGTTTGCGTGAGTTACGCAAACTTAACCGA
AAAACCATTATGGTCAACTACANNNNNNNNTCTCATATTATTAGACAAGA
AAGAGGAAAAAAGGAAACTTTTGGAGCATTAGGAATAATTTATGCAATAT
CAGCAATTGGTCTATTAGGATTTATTGTATGAGCTCACCATATATTTACT
GTTGGAATAGACGTAGACACACGAGCTTACTTTACTTCAGCTACTATAAT
TATTGCTATTCCTACTGGAATTAAAATTTTTAGATGACTAGCTACTCTAC
ACGGAACTCAATTAAACTATTCCCCAGCTATACTTTGGGCATTAGGATTT
GTATTCTTATTCACTGTTGGAGGATTAACAGGAGTTGTATTAGCAAACTC
TTCAATTGATGTAATTTTACATGATACTTATTATGTAGTAGCTCATTTTC
ATTATGTTTTATCTATAGGAGCTGTATTTGCTATTATAGGAAGATTAATT
CAATGATGACCATTACTAACAGGAGTTATCTTAGATGAAAAATTATTAAA
AATTCAATTTTTAATGATATTCATTGGAGTAAATTTAACTTTCTTCCCTC
AACATTTCTTAGGTTTATCAGGAATACCTCGACGATACTCAGATTACCCT
GATGCTTATAGTTTATGAAATATAGTATCTTCTATTGGTTCATTAATTTC
TCTAGTTAGAGTATTCGTATTCTTATACTTAATTTGAGAAAGATTTGCAT
CAAGTCGAAAAAGAATAACACCTCTTAATTTACCAACTTCTATCGAATGA
CTTCAATCTATACCTCCTGCTGAACATAGTTATCAAAAGGANGATAAGGA
ATATGTGGTTGTGTTTGACTTCCTCGGTAAAGATTCAATTAGGTATTACA
ATGAAGTTCCGGTAGAGAAGCGCGTTTTTAAGAACGTGCAACTTTTCATG
GAGAATAAGGCGCCTGGTGATGATTTGTTTGATCGACTCAACACTGGAGT
GATGAATAAGCATTTGAACGAGTTGATGGAAGGACTGACGGCGAAGGTGT
TCCGTACGTACAACGCTTCTATCACACTGCAGCAACAGTTGGACAAACTT
ACAAATTCGGACGATTCGGTTTCGGAAAAGATTCTTTCATACAACCGTGC
TAATCGAGCTGTCGCCATTCTGTGTAACCATCAACGTGCTGTGCCGAAGG
GGCATGACAAATCGATGGAGAAGCTAAAAGAGAAGATTGAAGCNAAACGA
GATACTATCAAAGACGCGGAGCGTGGTGTGAAAGATGCGCAAAAAGACGC
GAAACANNNCGGAAGTGTAAAGGAAAAACAGATCTACGATAAGAAAAAGA
AAGCACTCGAAAGACTCAAGGAACAACTTGCAAAGCTCGAGATTCAAGAG
ACGGATAGGGACGAGAATAAGACGATAGCGCTGGGTACGTCTAAGCTGAA
TTATTTGGATCCTAGAATTTCGGTGGCGTGGTGCAAGAAATATGATGTAC
CGATTGAGAAGATCTACAATAAGACACAGNNNTTGCCTCCNTTCCGCGCG
ATCGGCGATCACCTGAAGGACCGCTTCGACGGTGCGTCGCGTGTGATGCT
GAGCAACGCGAGTAACGGTCGCANNNNNNNNNNNNNNNNNNATGCGAATC
GGCNNNCCAAAGAGAACAAGNNNCTTTCAAATAGNATCCAGTCGAATAGC
ATCCACAGCAAGCGCGAGAACCGACCCCGTCGCTACAAATACGGATTCCA
GCTNAAACCCTACAACCCAGACCACAAGCCACCGAGCCCAAAGGATTTAG
TGTACCTCGAACCATCTCCAGGTTTTTGCGAGAAGAATCCAAAACTGGGC
ATTCAAGGCACGCACGGTCGACNAGTGTAACGATACGTCGATCGGGGTGG
ACGGTTGCGATCTTNN
>Scopaeus
NNNNNAAGCCCAGCACTGAATCCCGTGGCCGCCGGGAAATGTAGTGTTTG
GGAGGGTCCGTTATCGTGCGACGCGTCCAAGTCCTTCTTGAACGGGGCCA
TATACCCATAGAGGGTGCCAGGCCCGATAGCTGGTGGATCCCTCCTCAGA
GTCGGGTTGCTTGAGAGTGCAGCCCTAAGTGGGTGGTAAACTCCATCTAA
GGCTAAATATGACCACGAGACCGATAGCGAACAAGTACCGTGAGGGAAAG
TTGAAAAGAACTTTGAAGAGAGAGTTCAATAGTACGTGAAACCGTTCAGG
GGTAAACCTGAGAAACCCGAAAGTTCGAATGGGGAGATTCAGCGTGTATC
GTGGTGCTTGCACCTGGCTGCGCCTTCTGAGTTACTGCGAGCGCGTGCAC
TTCTCCCCTAGTAGGACGTCGCGACCCGTTGGGCGCCGGTCCCGATGGAG
GAGACTTGAGGTCCCGGCCGGCCCGCTCGACGGTAGGACAGAGACGTGGG
GTCGCGAGTTCGCGTCCGGCCCGTCACAAGTATGGGCGCCGGACCTATGT
GCCGGCCCCGGGCCCGACTGCTGCTGGTGGCGGTGTCCTCGGACAGACTT
CAGCACGTCGGTCGGCGACGCTTTAGCTTTGGGTTTTCAGGACCCGTCTT
GAAACACGGACCAAGGAGTCTAGCATGTGCGCGAGTCATTGGGACTTGAN
NTAAACCTAAAGGCGAAATGAAAGTGAAGACACTGTCGAGGGAGGATGGG
TCGTCATTCTCATCACGAGNNNNNNNNNNNNNNNNNNNNNNNNNNCCCAT
CATCGAAGACTACCATGGTGNGTTTCAAGAAGACCGACAAACACCCANCC
TGCTAACTGGGGNTGATGTCAGCACTTTCGGCAATTTGGACCCAGCTGGT
GAATACGTCGTCTCCACCCGTGTCCGTTGCGGCCGTTCAATGGAAGGCTA
TCCATTCAACCCATGTTTAACTGAAGACCAATACAAGGAGATGGAACAAA
AAGTTTCAGCCACTTTGTCTGGTTTGGAAGGTGAATTGAAGGGTACTTTC
TACCCATTGACTGGAATGAGCAAGGATGTTCAACAGAAACTCATCGACGA
TCATTTCTTGTTCAAGGAAGGTGATCGCTTCTTGCAAACTGCTAACGCTT
GCCGTTACTGGCCAAGCGGACGTGGTATCTACCACAACGACAACAAGACT
TTCTTGGTCTGGTGCAACGAAGAAGATCACCTTCGTATCATCTCCATGCA
AATGGGTGGTGATTTAGGTGAAGTATACCGTCGCCTTGTCACCGCTGTCA
ACGAAATCGAGAAGCGCGTCCCATTCTCTCATAACGACAGATTAGGTTTC
CTTACCTTCTGCCCAACCAACTTGGGTACAACTGTCCGTGCCTCTGTACA
CATCAAGGTGCCCAAACTCGCCGCTAACAAGGCTAAACTCNNNNNNTTAA
CTGCAGTTCCTAAAAAAGTATTAATCATTGGTTCAGGTGGCTTATCAATC
GGTCAAGCTGGAGAGTTTGATTATTCTGGATCTCAAGCTATTAAAGCTTT
ACAAGAAGAGAACATACAAACAGTGTTGATCAATCCCAATATAGCTACTG
TACAAACATCTAAAGGACTTGCTGATAAAGTATATTTTTTACCGTTAGTG
CCCGAATTTGTTGAACAAGTAATTAGAGTTGAACGTCCAGGAGGGGTTTT
ATTAACCTTTGGGGGTCAAACAGGTTTAAATTGTGGAGTTGAACTTCAAA
AAGCTGGTATTTTTGAAAAATATGGTGTTAAAATATTGGGTACTCCCATA
CAAGCTATCATAGACACGGAAGATCGTAAAGTTTTTAGCGACAGAATATC
GTTAATTGGTGAGAAAGTAGCACCAAGTATGGCTGCTTATTCTGTGCAAG
AAGCTTTAGAAGCAGCCGAGTTGTTAGGTTACCCTGTTATGGCTAGGGCA
GCTTTCTCGTTGGGTGGTTTAGGATCTGGTTTTGCTACACAGCTNNATGA
ACTAAAATCACTTGCTCAACAAGCNNNNNNNNNNNNNNNNNNNNNNNNNN
NNNNNNNNNNNNNNNNNNNNGGTGAAGTTATGGCTATTGGTAGAAAATTT
GAAGAAGCTTTTCAGAAAGCTTTGAGGATGGTTGATGAAAGCGTTGTTGG
ATTCGATCCTTATCTTAAAGAAGTAAATGATGAAGAATTACAAGAACCAA
CAGACAAACGTATGTTTGTACTTGCTGCTGCTTTAAGAAATGGTTATTCT
GTGGATAAATTATACAATTTAACAAAAATTGATCGTTGGTTCTTGCAAAA
AATGAAAAACATTGTTGATTTTAATACGTACTTGGAAACCGTNNNTCAGA
ACAAACTTNNNNNNNNNNNNNNNACTTTTAAAGATTTGTTGAAAGCTAAG
CAAATTGGTTTTAGCGATAAACAAATTGCCGTTGCTGTGAAAAGTACCGA
ACTAGCAGTTAGAAAACGTAGAAAAGATTTCGATATAACACCATATGTAA
AACAAATAGACACTGTTGCTGCTGAATGGCCTGCTACTACCAATTATTTA
TATTTAACTTACAATGCTGAAAGTCATGATTTAACCTTTAACGATGAACA
TATTATGGTTATTGGATCTGGTGTTTATAGAATTGGAAGTTCTGTGGAGT
TTGATTGGTGTGCTGTTGGTTGTTTGCGAGAACTTAGAAAACTAAATAAA
AAAACTATTATGGTCAACTATAATCCNCGATCCCACATTATTAGACAAGC
TAGAGGCAAAAAAGAAACTTTTGGATGTCTGGGAATAATTTATGCAATAA
TAGCAATCGGATTATTGGGATTTATTGTATGAGCTCACCATATATTTACA
GTTGGCATAGATGTTGACACTCGGGCCTATTTTACATCAGCTACTATAAT
CATTGCTGTACCTACAGGTATCAAAATTTTTAGATGGTTAGCAACCCTTC
ATGGAAGACAAATTAATTTTAATCCTCCTATATTATGATCCCTAGGGTTT
GTCTTTTTATTCACTATTGGGGGGTTGACAGGAGTTATCTTAGCCAATTC
ATCAATTGATATTATTCTTCATGATACTTACTACGTAGTAGCCCACTTTC
ACTATGTACTTTCAATAGGAGCTGTATTTGCAATCATAGCTGGATTAGTC
CAATGATTCCCTTTATTCACTGGATTAACCATAAATGAGTACCTTTTAAA
GATTCAATTTTTCATTATATTTATTGGGGTAAATCTAACATTTTTCCCCC
AACATTTTTTAGGACTAGCAGGTATACCTCGACGATACTCTGACTACCCA
GATGTTTATACTCCGTGAAATGTAATTTCATCAATCGGCTCCTTAGTCTC
TATAGTTAGAATTTTTTTATTAATTTTTATCATTTGAGAAAGATTCTCAT
CTCTTCGATTAGTGGTATCCTCAAAAAACTTCTGCACATCCATTGAATGA
TTCCAATTTTATCCCCCCTCTGAACACTCTTATCACAAAGACGATAAAGA
CTATGTTGTTGTATTTGATTTCCTCGGAAAGGATTCCATTAGATATTACA
ATGAAGTACCTGTAGAGAAACGTGTTTTCAAAAACCTTCAATTGTTCATG
GAAAACAAATCTCCAGGTGATGATTTATTCGATCGATTAAACACAGCTGT
GATGAACAAACACTTAAATGAATTGATGGAAGGGTTAACGGCCAAAGTGT
TCCGTACTTATAACGCCTCCTGGACTTTACAGCAACAACTTGAAAAACTC
ACAAATCCCGATGATTCCATATCCGAAAAAATCTTATCATACAACCGAGC
CAATCGTGCCGTTGCTATTTTATGTAACCATCAACGTGCAGTCCCTAAAG
GTCACCAAAAATCCATGGAAAAACTTAAAGAAAAAATCGATGCCAAACGA
GACGCTATACGTGATGCCGAACGTATGGTTAAAGATGCCCAGAGAGATGC
TAAACANNNTGGAAGTGTGAAAGAAAAACAAATCTACGATAAAAAGAAGA
AAATGTTGGAAAGATTGCGTGAACAACTCGCTAAATTAGAGATACAAGAA
ACTGATCGCGATGAAAATAAAACTATTGCTCTTGGTACGTCCAAGTTGAA
TTATTTAGATCCTAGGATCTCTGTCGCTTGGTGTAAGAAGTTCGGTGTGC
CCATCGAAAAGATTTACAATAAAACTCAACGTCTACCACCGTTCCGTGTC
ATCGGCGATCACCTGAAGGACCGTTTCGACGGCGCATCCCGGGTGATGCT
TTCRAATTCCGCCAGTTCCAACCGCANNNNNNNNNNNNNNNACGCCAATC
GTCNNNCGAAACAAGATAAANNNCTATCAAACAGCATAGCTTCCAACAGC
ATCCACAGCAAACGCGAAAATCGACCGAGAAAATATAAATACGGTTTYCA
ATTAAAACCGTATAATCCTGATCATAAACCGCCGAGTCCTAAAGATTTAG
TTTACTTGGAACCGAGTCCCGGTTTTTGTGAGAAAAATCCCAAGTTGGGG
ATACAGGGTACGCATGGTAGACNAGTGTAATGATACTTCTATTGGAGTCG
ACGGGTGCGATTTGAT
>Phanophilus
NNNNNNNNNNNNNNNNNNNNNNNNNNNNNNNNNNNNNNNNNNNNNNNNNN
NNNNNNNNNNNNNNNNCGCGGCGAGCCCAAGTCCTTCTTGAACGGGGCCA
CATACCCAGAGAGGGTGCCAGGCCCGGTAGCCGGAGGATCTCTCCTCAGA
GTCGGGTTGCTTGAGAGTGCAGCCCTAAGTGGGTGGTAAACTCCATCTAA
GGCTAAATATGACCACGAGACCGATAGCGAACAAGTACCGTGAGGGAAAG
TTGAAAAGAACTTTGAAGAGAGAGTTCAATAGTACGTGAAACCGTTCAGG
GGTAAACCTGAGAAACCCGAAAGGTCGAACGGGGAGATTCAGCGTGTCGC
GTGGTGCGTGCACCGGGCTGCGCCGTCCGTTCGTCGGCGCACTCGTGCAC
TTCTCCCCCAGTAGGACGTCGCGACCCGTCGGGTGTCGGCCCCAGCGGTG
GAGCCCTCGGGTCCCGGCCGACCCGCCCGACGGTAGGACAGAGACGTGGG
GTCGCGAGTTCGCGTCCGGCCCGTCACAAGCACGCGCGCCGGACTTATGT
GCCGACCTCGAGCTCGCCGGCTGTTGGTGACGGTGTCCTCGGACAGACTC
CAACACGTCGGTCGGCGACGCTTTAGCTTTGGGTTTTCAGGACCCGTCTT
GAAACACGGACCAAGGAGTCTAGCATGTGCGCGAGTCATTGGGACCGCAT
CTAAACCTAAAGGCGAAATGAAAGTGAAGGCCGCGCCTAGGGAGGATGGG
TCGTCGTTCTCATCGCGAGATGAGGCGCACCCAGAGCGTACACGCCCCAT
CATTGAAGACTACCATGGTGNGATTCAAGAAGACCGACAAGCATCCCNCC
CAAGAACTGGGGNTGATGTCAACACTTTCGCCAATCTCGACCCTGCTGGT
GAATACATTGTGTCAACTCGCGTCCGTTGCGGCCGCTCAATGGAAGGCTA
CCCCTTCAACCCTTGCTTAACCGAGGACCAGTACAAAGAGATGGAACAGA
AGGTCTCGTCCACTTTGTCCGGCCTCGAAGGCGAACTCAAGGGTACCTTC
TACCCATTGACCGGAATGGACAAGGATACCCAGCAGAAGCTGATCGATGA
CCACTTCTTGTTCAAGGAAGGCGATCGCTTCCTCCAGCATGCCAACGCCT
GCCGTTTCTGGCCGTCTGGACGTGGTATCTACCACAACGACAACAAGACT
TTCTTGGTCTGGTGCAACGAAGAGGACCACCTCCGCCTCATCTCTATGCA
AATGGGTGGAGATCTTGGCGAAGTCTACCGTCGTCTTGTAACCGCAGTCA
ACGACATTGAGAAACGCGTTCCTTTCTCTCATAACGACAGATTAGGTTTC
CTTACCTTCTGCCCGACCAATTTGGGTACAACTGTACGTGCCTCAGTACA
CATTAAAGTACCTAAGCTCGCCGCCAACAAGGCCAAACTCNNNNNNNNNN
NNNNNNNNNNNNNNNNNNNNNNNNNNNNNNNNNNNNNNNNNNNNNNNNNN
NNNNNNNNNNNNNNNNNNNNNNNNNNNNNNNNNNNNNNNNNNNNNNNNNN
NNNNNNNNNNNNNNNNNNNNNNNNNNNNNNNNNNNNNNNNNNNNNNNNNN
NNNNNNNNNNNNNNNNNNNNNNNNNNNNNNNNNNNNNNNNNNNNNNNNNN
NNNNNNNNNNNNNNNNNNNNNNNNNNNNNNNNNNNNNNNNNNNNNNNNNN
NNNNNNNNNNNNNNNNNNNNNNNNNNNNNNNNNNNNNNNNNNNNNNNNNN
NNNNNNNNNNNNNNNNNNNNNNNNNNNNNNNNNNNNNNNNNNNNNNNNNN
NNNNNNNNNNNNNNNNNNNNNNNNNNNNNNNNNNNNNNNNNNNNNNNNNN
NNNNNNNNNNNNNNNNNNNNNNNNNNNNNNNNNNNNNNNNNNNNNNNNNN
NNNNNNNNNNNNNNNNNNNNNNNNNNNNNNNNNNNNNNNNNNNNNNNNNN
NNNNNNNNNNNNNNNNNNNNNNNNNNNNNNNNNNNNNNNNNNNNNNNNNN
NNNNNNNNNNNNNNNNNNNNNNNNNNNNNNNNNNNNNNNNNNNNNNNNNN
NNNNNNNNNNNNNNNNNNNNGGAGAAGTAATGGCAATTGGTAGAAAATTT
GAGGAAGCTTTCCAAAAGGCTTTAAGAATGGTCGATGAAACTGTAAATGG
CTTTGATCCTTACCTACAAGAAGTAAATGATGAAGAATTAAAAGAACCTA
CAGACAAAAGGATGTTTGTTGTTGCCGCTGCGTTAAGAAGTGGTTACAGT
GTGGACAAATTGTATGACTTAACGAAAATTGATCGTTGGTTTTTACAAAA
AATGAAAAATATTATTGATTTCAATACGGTATTGGAATCAATCCAGCAAA
ATAAATTGNNNNNNNNNNNNNNNACTGGGAATGTTTTATTAAAAGCAAAA
CAAATTGGATTCAGTGATAAACAAGTTGCTGCAGCTGTTAAAAGCACAGA
GCTTGCGATAAGAAAGCAACGTCAAGATTTTAATATTACTCCTTGTGTCA
AACAAATTGATACTGTGGCCGCTGAATGGCCTGCTACTACAAATTACCTA
TATTTAACATAYAATGCTGGAAGTCATGATTTGGATTTTACTGAAGACCA
CATAATGGTCATTGGATCTGGAGTATACAGAATAGGTAGTTCTGTTGAGT
TTGATTGGTGTGCTGTTGGATGTTTRCGGGAACTTAGAAAATTAAACAAA
AAAACSATCATGGTAAATTACAACCCNCGATCTCACATTATTAGACAAGG
TAGAGGTAAAAAGGAAACATTTGGATCATTAGGAATAATTTATGCAATAA
TAGCTATTGGTTTATTGGGGTTCGTAGTATGGGCCCATCATATATTTACC
GTAGGTATAGATGTAGATACCCGAGCTTATTTCACCTCAGCTACAATAAT
TATTGCGGTTCCTACAGGAATTAAAATTTTTAGTTGACTTGCAACTCTTC
ATGGGACTCAAATTAATTTTAACCCTTCAATTTTATGGTCATTGGGATTT
GTATTTCTATTCACTATTGGGGGTCTAACTGGTGTTATTTTAGCTAATTC
CTCAATTGATATTGTTTTACATGATACTTATTATGTAGTTGCACATTTTC
ATTATGTTTTATCTATAGGGGCTGTATTTGCTATTATAGCAGGAATAGTT
CAATGATTTCCTTTATTCACTGGTTTAACTTTAAACGAAAAAATATTAAA
AATTCAATTTTTTGTAATATTTACAGGAGTAAATTTAACCTTTTTTCCTC
AACATTTTTTAGGGTTAGCTGGAATACCTCGTCGATATTCGGATTACCCA
GATGCTTACACTCCTTGAAATGTAATTTCATCTATTGGATCTTTAATTTC
TCTAGTAAGAATCTTATTCTTTTTATTTGTTATTTGAGAAAGATTTGTAT
CAATACGACAAATTTTATCTTCAAAAAATTATGCAACTTCAATTGAATGA
TATCAGTTATTTCCCCCCGCCGAACATAGATACCAAAAAGACGACAAAGA
ATATGTGGTTGTATTCGACTTCCTCGGTAAGGATTCCATTAGATATTATA
ACGAAGTACCTGTAGAGAAGCGAGTTTTCAAAAATTTGCAACTATTCATG
GAGAACAAGAAGCCCGGCGATGACCTGTTCGATCGATTGAACACGACTGT
GATGAACAAACATCTAAACGAACTCATGGAAGGTCTGACCGCCAAGGTAT
TTCGTACTTACAATGCGTCATTTACACTGCAACAGCAGTTGGACAAGCTG
ACGAACCCCGACGACTCCTTATCCGAGAAAATCCTATCGTACAACCGAGC
CAATCGAGCCGTTGCTATTCTATGTAACCATCAACGTGCCGTGCCGAAGG
GTCATCAAAAATCGATGGAAAAGTTGAAGGAAAAAATCGACGCCAAAAGG
GATGCTATTAAGGACGGCGAAAGACAAGTGAAGGACGCTCAAAGGGACGC
CAAGCANNNCGGCAGCGTCAAGGAAAAGCAGATATACGACAAGAAGAAAA
AGCAACTGGAACGGCTTAAGGAGCAACTGGCGAAGCTGGAAATTCAGGAG
ACGGACCGAGACGAAAACAAAACCATCGCCCTCGGCACGTCCAAGTTGAA
CTACTTGGATCCCCGAATTTCGGTCGCCTGGTGCAAAAAGTACGACGTGC
CCATCGAGAAGATCTACAACAAAACGCAACGGCTACCACCGTTCAGGGTC
ATAGGGGATCACCTCAAGGACCGATTCGACGGCGCCTCCAGAGTGATGCT
GAGCAATTCGGCGAGCTCGAGGGGCGGCANNNNNNNNNNNNACGCGAACC
GCCNNNCCAAACAGGATAAANNNCTGTCCAACAACATAGCGTCGAACAGC
ATACACAGCAAACGGGAGAACAGGCCGCGGAAATACAAGTACGGTTTCCA
GTTGAAGCCTTACAATCCGGACCACAAGCCTCCTAGCCCGAAGGACTTGG
TGTACCTGGAGCCGTCTCCTGGTTTCTGCGAGAAGAATCCGAAGCTGGGG
ATCCAGGGTACGCACGGTAGGCNAGTGCAACGACACGTCGATAGGGGTCG
ATGGTTGCGACCTGAT
>Stilicopsis
GGGAGAAGCCCAGCACTGAATCCCGTGGCCGCCGGGAAATGTAGTGTTTG
GGAGGGTCCGCTATTGTACGGTGCGTCCAAGTCCTTCTTGAACGGGGCCA
CATACCCATAGAGGGTGCCAGGCCCGATAGCTGGAGGATCTCTCCTCAGA
GTCGGGTTGCTTGAGAGTGCAGCCCTAAGTGGGTGGTAAACTCCATCTAA
GGCTAAATATGACCACGAGACCGATAGCGAACAAGTACCGTGAGGGAAAG
TTGAAAAGAACTTTGAAGAGAGAGTTCAATAGTACGTGAAACCGTTCAGG
GGTAAACCTGAGAAACCCGAAAGGTCGAATGGGGAGATTCAGCGTGTCTC
GTGATGCTTGCATCGGACTGCGCCTTCCGGACGGCGACGAACTCGTGCAC
TTCTCCCCTAGTAGGACGTCGCGACCCGTTGGGTGCCGGTCCCGATGGTG
GAGCCTTAAAGNCCCGACCGGCCCGCTCGACGGTAAGACAGAGACGTGGG
GTCGCTAGTTAGCGTCCGGCCCGTTACAAGTTCGGGCGTCGGACGTGTGT
GCCGACCCCGAGCTCGCCGGCTGTTGGTGACGGTGTCCTCGGACAGACTT
CAACACGTCGGTCGGCGACGCTATAGCTTTGGGTTTTCAGGACCCGTCTT
GAAACACGGACCAAGGAGTCTAGCATGTGCGCGAGTCATTGGGACCGCAT
CTAAACCTAAAGGCGAAATGAAAGTGAAGGCCGTGCCGAGGGAGGATGGG
TCGTCGTTCTCATCGCGAGATGAGGCGCACCCAGAGCGTACACGCCCCAT
CATCGAGGATTACCATGGTGNGATTCAAGAAGACCGACAAGCATCCANCC
AGCAAACTGGGGNTGATGTAAATACTTTCGCTAACTTGGACCCGGCTGGT
GAATACGTCGTCTCCACTCGTGTCCGTTGCGGACGCTCAATGGAAGGATA
CCCGTTCAATCCTTGCTTAACCGAAGAGCAATACAAAGAAATGGAAGGAA
AAGTATCAACCACCTTGTCTGGTCTTGAAGGTGAACTCAAGGGTACTTTC
TATCCTTTGACTGGAATGGACAAAACTACTCAACAGAAGTTGATTGATGA
TCACTTCTTGTTCAAGGAAGGAGATCGTTTCCTTCAAACCGCGAATGCTT
GTCGTTACTGGCCTTCCGGCCGTGGTATTTACCACAATGATAACAAGACC
TTCTTGGTATGGTGTAACGAAGAAGATCATCTTCGCATTATTTCGATGCA
GATGGGTGGTGATCTTGGCGAAGTGTACCGTCGTCTTGTAACAGCTGTTA
ATGAGATCGAAAAGCGCGTTCCATTCTCTCATAACGATAGATTAGGATTC
CTCACCTTCTGCCCTACCAACTTGGGTACAACTGTACGNNNNNNNNNNNN
NNNNNNNNNNNNNNNNNNNNNNNNNNNNNNNNNNNNNNNNNNNNNNNTAA
CTGATGTACCYAGAAAAGTGTTAATCATTGGTTCAGGAGGTCTTTCTATC
GGACAAGCTGGTGAATTCGATTATTCCGGTTCGCAAGCGATCAAAGCTTT
ACAAGAAGAAAACATCCAAACGGTTTTAATTAATCCAAACATCGCAACTG
TACAAACATCGAAAGGTTTATCCGATAAAATATATTTTCTTCCTCTCGTG
CCCGAGTTTGTCGAGCAAGTTATTCGAGCAGAACGCCCCGGTGGTGTTTT
GTTAACATTCGGAGGACAAACTGGGTTAAATTGCGGTGTAGAATTACAAA
AAGCTGGAATTTTTGATAAATACGATGTTAAAATACTCGGTACACCTATA
CAAGCTATAATCGATACGGAAGACAGGAAAATATTTAGCGAAAGAATTGC
TTCTATAGGTGAAAAAGTTGCTCCGAGTATGGCAGCTTATTCTGTGCAAG
AAGCATTAGAAGCTGCGGAATTATTAGGATATCCTGTGATGGCTAGGGCG
GCATTTTCTTTAGGAGGTTTAGGATCTGGTTTTGCAAAYAGTAGCGATGA
ACTCAAATTACTTGCTCAACAAGCTTTAGCTCACTCAAATCAATTAATAA
TAGATAAATCGTTGAAAGGANNNNNNNNNNNNNNNNNNNNNNNNNNNNNN
NNNNNNNNNNNNNNNNNNNNNNNNNNNNNNNNNNNNNNNNNNNNNNNNNN
NNNNNNNNNNNNNNNNNNNNNNGTTAATGATGAAGAATTACAAGAACCTA
CTGATAAAAGAATGTTTGTGCTTGCTGCTGCTTTAAGAAACGGTTATAGT
GTTGATAAACTTTATGATTTAACCAAAATAGATCGTTGGTTTTTACAGAA
AATGAAGAACATCATTGATTATAACAATGTTCTTGAATCGTATCCTCAGA
ATAAATTTCAAGNNNGCACTAATATATATAAAGTTTTACTAAAAGCTAAA
CAAATCGGGTTTAGCGATAAACAAATAGCTGTAGCTATTAAAAGTACAGA
ATTAGCTGTCAGAAAACAAAGACAAGATTTTGGTATTATTCCATATGTTA
AACAAATAGATACTGTAGCTGCTGAATGGCCTGCGACAACGAATTATTTG
TATTTAACGTATAATGCAAATAGCCATGATATAACTTTTAGTGATCAACA
CATAATGGTTATTGGATCAGGAGTTTATAGAATCGGAAGTTCTGTTGAGT
TTGATTGGTGTGCTGTTGGATGTTTGAGGGAATTAAGGAAATTAAANNNN
NNNNNNNNNNNNNNNNNNNNNNNNNNNNNNTCTCATATTATTAGCCAGTC
TAGAGGTAAAAATGAAACTTTTGGTACTTTAGGAATAATTTATGCAATAA
TAGCTATTGGATTATTGGGATTTGTAGTTTGAGCTCATCATATATTTACT
GTTGGAATAGATGTTGATACTCGGGCTTATTTTACTTCTGCCACTATAAT
TATTGCAATTCCTACAGGAATTAAAATTTTTAGATGATTAGCAACTTTAC
ATGGTACTCAAATAAAATTTACTCCTTCAATGTTATGGGCTTTAGGATTT
GTTTTTTTATTTACTATTGGTGGATTAACAGGAGTAATTTTAGCTAATTC
TTCTATTGATATTATTTTACATGATACTTATTATGTAGTTGCTCATTTTC
ATTATGTATTATCGATAGGTGCAGTTTTTGCTATTATAGCAGGATTTGTT
CAATGATTTCCATTATTTACGGGTTTAACAATAAATGAAACTATACTAAA
AATTCAATTTTTTATTATATTTATAGGAGTAAATTTAACTTTTTTCCCTC
AACATTTTTTAGGATTAGCAGGTATACCTCGACGTTATTCTGATTATCCT
GATATTTATACCCCATGAAATGTAATTTCTTCAATTGGAAGATTAATTTC
TATAGTTAGAATTTTTTTATTACTATTTATTGTATGAGATAGATTTACAA
GAATACGTATAAATATTTCATCTTTAAACTTTAGAACATCCTTAGAATGA
TATCAATTATTTCCACCCGCTGAACATAGNNNNGAAAAAGACGATAAGGA
ATATGTAGTAGTATTTGATTTTCTTGGTAAGGATTCGATCAGATATTATA
ATGAAGTACCTGTCGAAAAACGTGTCTTCAAAAATCTCCAATTGTTTTTG
GAAAACAAAGAGCCAGGAGACGATTTATTTGATAGATTAAATACAGCTGT
GATGAACAAACATTTAAACGAACTAATGGAAGGCTTAACCGCTAAGGTAT
TTCGTACTTATAACGCTTCTTGGACCCTACAACAACAACTTGACAAATTG
ACCAACGCAGACGATTCCATATCTGAAAAAATACTTTCATATAACCGAGC
CAATAGGGCAGTAGCTATACTCTGTAACCATCAACGTGCTGTACCAAAAG
GTCACCAAAAATCAATGGAAAAACTCAAAGAAAAAATCGACACTAAAAAA
GATAATATCAAAGATGCCGAGAGGCAAGTTAAGGATGCACAGAGAGATGC
GAAACANNNCGGAAGTGTTAAAGAGAAACAGATCTATGAAAAGAAAAAGA
AAATGTTGGAGAGGCTAAGAGAGCAGCTAGCTAAATTGGAAATTCAGGAG
ACCGACAGAGATGAAAATAAAACAATTGCACTCGGTACGTCAAAGTTGAA
CTATTTAGATCCGAGAATTTCGGTCGCTTGGTGTAAGAAATTTGGTGTGC
CGATTGAAAAAATTTATAACAAAACTCAANNNNNNNNNNNNNNNNNNNNN
NNNNGAGATCACTTAAAGGACCGTTTCGATGGTGCATCAAGGGTGATGTT
GAGTAATTCGGCGAGTTCTAGGGGAANNNNNNNNNNNNNNNACGCGAATC
GTCNNNCAAAACAAGATAAANNNTTATCAAACAGTATAGCGTCTAATAGT
ATCCATAGTAAGAGAGAAAATCGGCCGAGAAAATATAAATACGGTTTTCA
ATTGAAACCCTATAATCCGGATCATAAACCTCCGAGCCCTAAAGATTTGG
TATATTTAGAACCATCGCCAGGTTTCTGCGAGAAGAATCCTAAACTAGGT
ATTCAAGGTACTCACGGTAGATNTGTGCAATNNNNNNNNNNNNNNNNNNN
NNNNNNNNNNNNNNNN
>Dibelonetes
GGGAGAAGCCCAGCACTGAATCCCGTGTCCGCCGGGAAATGTAGTGTTTG
GGAGGGTCCGCCATCGTACGACGCGTCCAAGTCCTTCTTGAACGGGGCCA
CATACCCATAGAGGGTGCCAGGCCCGGTAGCTGGAGGATCTCTCCTCAGA
GTCGGGTTGCTTGAGAGCGCAGCCCTAAGTGGGTGGTAAACTCCATCTAA
GGCTAAATATGACCACAAGACCGATAGCGAACAAGTACCGTGAGGGAAAG
TTGAAAAGAACTTTGAAGAGAGAGTTCAATAGTACGTGAAACCGTTCAGG
GGTAAACCTGAGAAACCCGAAAGGTCGAATGGGGAGATTCAGCGTGTCTC
GTGGTGCTTGCATCGGACTGCGCCTTCTGGACGGCGACGAACTCGTGCAC
TTCTCCCCTAGTAGGACGTCGCGACCCGTTGGGTGCCGGTCTCGACGGAG
GAGCCTCAGAGTCCCGGCCGGCCCGCTCGACGGTAAGACAGAGACGTGGG
GTCGCTAGTTAGCGTCCGGCCCGCTACAAGTTCGGGCGTCGGACCTGTGT
GCCGACCCCGAGATCGCCGGCTGTTGGTGGCGGTGTCCTCGGACAGACTT
CAACACGTCGGTCGGCGACGCTATAGCTTTGGGTTTTCAGGACCCGTCTT
GAAACACGGACCAAGGAGTCTAGCATGTGCGCGAGTCATTGGGACCGCAT
CTAAACCTAAAGGCGAAATGAAAGTGAAGGCCGTGCCAAGGGAGGATGGG
TCGTCGTTCTCATCGCGAGATGAGGCGCACCCANNNNNNNNNNNNCCCAT
CATCGAGGACTACCATGGTGNGCTTCAAGAAGACCGACAAGCATCCANCC
TGCAAACTGGGGNTGATGTAAATGTCTTCGCCAATCTGGACCCAGCTGGC
GAGTACGTGGTGTCAACCCGCGTCCGTTGCGGCCGCTCCATGGAGGGTTA
CCCCTTCAACCCTTGCTTAACCGAAGAGCAATACAAAGAGATGGAAGGAA
AGGTGTCCACCACCTTGTCTGGTTTGGAAGGTGAACTCAAGGGTACCTTC
TATCCATTGACCGGAATGGATAAGGCTACTCAACAGAAGCTCATCGATGA
TCACTTCTTGTTCAAGGAAGGTGATCGTTTCCTCCAGACAGCGAACGCTT
GCCGTTACTGGCCATCTGGACGTGGTATCTACCACAATGATAACAAGACC
TTCTTGGTATGGTGCAACGAAGAAGATCATCTCCGCATCATCTCGATGCA
GATGGGTGGTGATCTTGGCGAAGTCTATCGTCGTCTTGTGACTGCCGTCA
ATGAGATCGAGAAGCGCGTTCCATTCTCCCATAATGACAGATTGGGTTTC
CTCACCTTCTGCCCAACAAATTTGGGAACAACTGTACGTGCCTCTGTACA
CATCAAAGTACCAAAGCTCGCCGCCAACAAGGCCAAGCTTNNNNNNNTAA
TCGATGTTCCAAGAAAAGTTTTAATAATTGGTTCAGGCGGTCTATCGATT
GGACAAGCTGGAGAATTCGATTATTCCGGTTCGCAGGCGATCAAAGCCTT
ACAAGAAAAAAGTATACAAACAGTTTTGATCAACCCGAACATTGCAACTG
TGCAAACTTCAAAGGGTTTAGCTGATAAAATCTACTTTTTACCTTTGGTT
CCCGAGTTTGTTGAGCAAGTTATACGATCAGAAAGACCCGGCGGAGTTTT
ACTGACTTTTGGAGGGCAGACTGGGTTGAATTGCGGTGTAGAGTTGCAGA
AAGCCGGTATATTCGAAAAGTACGGTGTTAAGATACTAGGTACACCTATC
CAAGCTATAATAGATACTGAAGACCGAAAGATATTTAGCGAAAGGATTGC
TATGATTGGTGAAAAAGTTGCTCCAAGCATGGCTGCTTATTCGGTCCAAG
AAGCTTTGGAAGCTGCAGATTTGTTAGGGTATCCAGTAATGGCAAGGGCT
GCTTTTTCTTTAGGAGGTCTAGGATCTGGCTTTGCAGATACTGCTGAAGA
ACTCAAATTACTTGCTCAACAAGCTTTAGCGCACTCGAATCAGTTGATTA
TCGATAAATCTCTAAAAGGANNNNNNNNNATGGCGATTGGTAGAAAATTC
GAAGAAGCCTTCCAAAAAGCTTTACGAATGGTCGATGAAACTGTTATAGG
TTTTGATCCTTACCTCAAAGATGTCGATGATGACGAACTGAAGGAACCCA
CTGATAAAAGAATGTTTGTCCTTGCTGCTGCTTTAAGAAGTGGTTACAGC
ATTGATAAACTCTATGATCTGACGAAAATTGATCGTTGGTTCTTGCAGAA
AATGAAGAACATCATAGATTACAACACTTTTATAGAATCTGTCGCTCAAA
ATAAATTCCAAGNNNGCACAAACATTTATAAAGTTTTGTTGAAAGCGAAA
CAAATCGGTTTCAGTGATAAACAGATAGCTGTTGCTCTTAAAAGTACTGA
ACTCGCTATCAGAAAGCAACGGCAAGATTTCGGGATCACGCCTTTTGTGA
AACAAATAGATACTGTAGCTGCTGAATGGCCTGCAACTACGAATTACTTG
TACCTAACGTACAATGCTGAAAGTCATGATTTGACATTCAGTGAGCAACA
CATAATGGTAATTGGATCAGGTGTTTATAGGATAGGAAGTTCTGTAGAGT
TTGATTGGTGCGCTGTTGGATGTTTGAGGGAATTAAGAAAACTAAATAAG
AAAACAATAATGGTSAATTACAATCCNTGATCTCACATTATTAGACAAGC
TAGAGGTAAAAAGGAAACTTTTGGTTCATTAGGAATAGTATATGCTATAA
TAGCTATTGGACTATTAGGATTCGTAGTTTGAGCTCATCATATATTTACA
ATTGGAATAGATGTTGATACTCGGGCTTATTTTACTTCAGCCACAATAAT
TATTGCAGTTCCTACAGGAATTAAAATTTTTAGATGATTAGCTACTTTAC
ATGGAACTCAAATAAAATTTAATCCTTCAATATTATGAGCTTTAGGATTT
GTATTTTTATTTACAATCGGAGGTTTAACTGGAGTTATTTTAGCTAATTC
ATCAATTGATATTATTTTACATGATACTTATTATGTAGTAGCTCATTTTC
ATTATGTTCTTTCTATAGGAGCAGTTTTTGCTATTATAGCTGGATTAATT
CAATGATACCCATTATTTACAGGATTAATAATAAATGAATATATGTTAAA
AATTCAATTTTTTATTATATTTATTGGAGTAAATATAACCTTTTTTCCTC
AACATTTTTTAGGATTAGCAGGTATACCTCGACGATATTCTGATTATCCA
GATGCTTATACACCGTGAAATATTGTATCTTCTATTGGATCATTAATTTC
AATAACTGCAGTATTTTTATTATTATTTATTATTTGAGAAAGTTTTATTT
CAATACGAATAAATATTTCATCTAATAATCTATCTTCTTCAGTAGAATGA
TATCAACTATTTCCACCTGCTGAACATAGATATGAAAAAGATGATAAAGA
ATACGTAGTAGTATTTGATTTCCTCGGTAAGGATTCAATTAGGTACTACA
ATGAAGTACCTGTAGAGAAACGTGTCTTCAAAAACCTCCAACTGTTTTTG
GAAAACAAGGAACCCGGTGATGATTTGTTTGATAGATTAAATACAGCTGT
GATGAACAAACATTTAAACGAGTTGATGGAAGGTTTAACTGCCAAGGTGT
TTCGTACTTATAACGCGTCTTGGACTCTACAGCAGCAACTTGATAAATTG
ACCAATCCAGATGATTCCATATCTGAAAAAATCTTATCGTACAACCGCGC
CAACAGAGCGGTAGCTATCCTCTGTAACCATCAACGTGCTGTACCGAAAG
GTCACCAGAAATCCATGGAGAAACTMAAAGAAAAAATCGAAACTAAAAAG
GATAACATCAAAGATGCTGAAAGGCAAGTTAAGGATGCGCAGAGGGATGC
GAAACANNNCGGAAGCGTTAAAGAGAAGCAGATCTACGACAAGAAGAAGA
AGATGTTGGAGAGGCTAAAGGATCAGCTGGCCAAGTTGGAGATTCAGGAG
ACGGACCGCGATGAAAATAAAACTATTGCCCTCGGCACGTCCAAGCTGAA
TTATTTGGATCCTAGGATTTCCGTTGCATGGTGTAAGAAGTTCGATGTGC
CCATTGAAAAAATTTATAACAAAACTCAGCGGCTTCCTCCTTTCCGAGTC
ATCGGCGAYCACCTGAAGGACCGCTTCGATGGTGCATCYAGRGTGATGCT
CAGCAATTCWGCGAGTTCAAGAGGRANNNNNNNNNNNNNNNACGCWAACA
GACNNNCSAAACAGGATAAGNNNCTWTCAAACAGCATCGCGTCCAACAGC
ATACACAGCAAGAGGGARAACCGACCTCGCAAGTACAAGTACGGTTTYCA
GTTGAAACCTTACAATCCTGATCACAAACCACCAAGTCCTAAGGATCTGG
TGTACCTGGARCCTTCACCTGGGTTCTGCGAGAAGAACCCAAAAYTRGGG
ATTCAAGGTACTCATGGTAGATNTGTGCAACGACACGTCGATCGGGGTCG
ACGGGTGYGACCTCAT
>Rugilus
NNNNNNNNNNNNNNNNNNNNNNNNNNNNNNNNNNNNNNNNNNNNNNNNNN
NNNNNNNNNNNNNNNNNNNNNNNNNNNNNNNNNNNNNNNNNNNNNNGCCA
CATACCCATAGAGGGTGCCAGGCCCGATAGCTGGAGGATCTCTCCTCAGA
GTCGGGTTGCTTGAGAGTGCAGCCCTAAGTGGGTGGTAAACTCCATCTAA
GGCTAAATATGACCACGAGACCGATAGCGAACAAGTACCGTGAGGGAAAG
TTGAAAAGAACTTTGAAGAGAGAGTTCAATAGTACGTGAAACCGTTCAGG
GGTAAACCTGAGAAACCCGAAAGGTCGAATGGGGAGATTCAGCGTGTCTC
GTGGTGCTTGCACCGGGCCGCGCCCGCCGGACGGCGACGAACTCGTGCAC
TTCTCCCCTAGTAGGACGTCGCGACCCGTTGGGCGCCGGTCCCGACGGTG
GAGCCTTGGGGTCCCGGCCGGCCCGCTCGACGGTAAGACAGAGGCGTGGG
GTCGCTAGTTAGCGTCCGGCCCGTCACAAGTTCGGGCGTCGGACCTGCGT
GCCGACCCCGAGCTCGCCGGCTGCTGGTGACGGTGTCCTCGGACAGACTT
CGACACGCCGGTCGGCGACGCTCTAGCTTTGGGTTTTCAGGACCCGTCTT
GAAACACGGACCAAGGAGTCTAGCATGTGCGCGAGTCATTGGGACCGCAT
CTAAACCTAAAGGCAAAANNNNNNNNNNNNNNNNNNNNNNNNNNNNNNNN
NNNNNNNNNNNNNNNNNNNNNNNNNNNNNNNNNNNNNNNNNNNNNCCCAT
TATTGAAGATTACCATACTGNGATTCAAAAAGACTGACAAGCACCCANCC
TAAGAATTGGGGNTGATGTAAATACCTTTGCAAATCTTGATCCCGCTGGT
GAATACGTAGTATCCACCCGCGTTCGTTGCGGCCGTTCAATGGAAGGTTA
TCCTTTCAACCCATGCTTAACTGAAGAGCAATATAAAGAAATGGAAGGCA
AAGTCTCAAGCACTTTGTCCGGCCTCGAAGGTGAACTCAAGGGTACTTTC
TATCCGTTGACTGGAATGGATAAAGATACTCAGCAAAAGCTAATCGATGA
CCACTTCTTGTTCAAGGAAGGTGATCGCTTCCTTCAGGCTGCTAATGCCT
GTCGTTTCTGGCCATCCGGCCGTGGTATCTACCACAACGACAACAAAACC
TTCTTGGTCTGGTGCAACGAAGAAGATCATCTTCGTATCATCTCCATGCA
GATGGGTGGTGATCTTGGTGAAGTCTATCGTCGTCTTGTATCTGCTGTTA
ACGAAATTGAGAAGCGTGTTCCATTCTCCCACAATGACAGATTAGGGTTC
CTCACTTTCTGCCCAACCAATTTGGGCACAACTGTACGTGCCTCTGTACA
CATCAAAGTACCTAAACTTGCTGCCAACAAGGCCAAGCTCNNNNNNNTAA
GTGATGTACCTAAAAAAGTTTTAATAATTGGTTCAGGTGGTTTGTCCATT
GGTCAAGCTGGAGAATTTGATTATTCAGGGTCTCAAGCTATAAAAGCTTT
GCAAGAAAACAATATTCAAACAGTTTTAATTAACCCAAACATTGCAACTG
TACAAACATCGAAGGGTTTAGCTGATAAAGTATACTTTCTACCTTTAGTG
CCTGAATTCGTGGAACAAGTAATTAGAGTAGAACGTCCTGGAGGTGTTTT
GTTAACATTTGGTGGACAAACAGGGTTAAATTGTGGTGTAGAATTAGAAA
AAGCTGGTGTATTTGAGAAATACAATGTTAAAATTTTGGGTACACCAATA
CAAGCAATAATAGATACTGAAGATAGAAAGATTTTTAGTGAAAGAATAGC
ATTGATTGGTGAAAAAGTTGCTCCTAGCATGGCTGCTTATTCAGCACAGG
AAGCTTTAGATGCTGCAGATTTGTTAGGTTACCCAGTTATGGCAAGAGCT
GCCTTTTCTTTAGGTGGATTAGGGTCTGGGTTTGCTAATACAGCTGAAGA
ACTGAAATTACTTGCTCAACAAGCTTTAGCTCATTCCACTCAGTTAATTA
TCGATAAGTCTTTAAAAGGAGGTGAAGTAATGGCTATAGGTAGGAAATTT
GAAGAAGCTTTCCAGAAAGCTCTGAGAATGGTAGATGAAACTGTAATTGG
ATTCGATCCCTACCTCCAAGAAGTTAATGATGAAGAACTACAAGAACCTA
CAGATAAAAGAATGTTTGTTCTAGCAGCAGCTTTAAGAAATGGTTATAGT
GTAGATAAATTATATGATTTAACAAAAATTGATCGCTGGTTCTTGCAAAA
AATGAAGAATATTATAGATTACAACACTCTTCTTGAGAAAGTTCAACAAA
ACAAATTACAAAACTGCTCAAATACATACAAACTTCTATTGAAAGCGAAA
CAAATTGGTTTTAGTGATAAACAAATTGCTGTTGCTGTTAAAAGCACAGA
ACTTGCAATTAGAAAACAACGACAAGATTTTGGAATTACTCCGTATGTTA
AACAAATTGATACTGTGGCTGCTGAATGGCCTGCGACTACAAATTATCTG
TACCTAACATACAATGCAGAAAGTCATGATTTACATTTTAGTGATCAACA
CATAATGGTTATTGGTTCTGGAGTTTATAGAATTGGAAGTTCTGTTGAGT
TTGATTGGTGTGCTGTTGGATGTTTGAGGGAGCTTAGGAAATTAAATAAA
AAGACAATAATGGTTAATTACAATCCNAGATCTCATATTATTAGACAGGC
TAGAGGAAAAAAGGAAACATTTGGTTCATTAGGAATAATTTATGCTATAA
TAGCAATTGGATTACTTGGATTCGTTGTATGAGCACATCATATATTTACT
GTAGGAATAGATGTAGATACACGAGCTTACTTTACTTCAGCAACAATAAT
TATTGCTGTTCCTACTGGAATTAAAATTTTCAGATGACTTGCTACTCTTC
ATGGAACTCAAGTTAAATATACCCCACCAATATTATGATCCTTAGGATTT
GTATTTTTATTTACAATTGGCGGACTAACAGGTATTATTTTAGCTAATTC
CTCAGTTGATATTATTTTACATGATACATATTATGTTGTTGCCCATTTTC
ATTATGTACTCTCAATAGGAGCTGTATTTGCTATTATAGCCGGTTTAGTG
CAATGATTTCCCCTATTTACTGGATTAACAATAAATGAATATTTACTAAA
AATTCAATTTTTTTTAATATTTACTGGCGTAAATCTAACATTTTTTCCTC
AACATTTTTTAGGATTAGCTGGCATGCCTCGTCGATACTCAGATTATCCG
GATGCTTATACCCCATGAAATGTAATTTCATCAATCGGTTCATTAATCTC
AATAATTTCAATTTTTATTTTATTGTTTATTATCTGAGATAGATTTATTT
CTATGCGAATAAATTTATCAGCAAAAAATTTTGCAACTTCAATTGAATGA
TTTCAACTATTTCCACCAGCTGAACATAGCTACCATAAAGATGAYAAAGA
TTATGTGGTAGTATTTGATTTCCTTGGTAAGGATTCTATTAGATATTATA
ATGAAGTACCTGTAGAGAAACGTGTCTTCAAAAATCTCCAATTGTTTATG
GAAAACAAGTCGCCAGYTGATGATTTGTTTGATAGATTAAACACAGCTGT
GATGAACAAACATTTAAATGAGTTAATGGAAGGCCTAACAGCAAAGGTGT
TTCRTACTTATAACGCTTCGTGGACTTTACAACAGCAACTTGAGAAATTG
ACCAATCCAGATGATTCCATATCCGAAWWWWTTTTATCTTACAACCGTGC
CAATAGAGCAGTAGCTATACTTTGTAACCATCAACGTGCTGTACCTAAGG
RTCATCAAAAATCAATGGAAAAACTAAAGGAKAAGATTGATACTAAAAGA
GACAATATTAAAGATGCCGAGAGGCAGGTCAAAGATGCACAAAGAGATGC
AAAGCANNNTGGAAGTGTCAAAGAGAAACAGATTTATGACAAGAAGAAGA
AGATGCTCGAGAGACTCAAGGAGCAACTGGCTAAACTGGAAATTCAGGAG
ACTGACCGTGATGAAAACAAAACTATTGCTCTTGGCACCTCCAAGTTGAA
CTATTTAGACCCTAGAATTTCGGTCGCTTGGTGCAAGAAATTTGATGTGC
CCATTGAAAAAATATATAACAAAACTCAACGGCTGCCGCCGTTCCGCGTC
ATCGGCGACCACCTGAAGGACCGCTTCGACGGCGCTTCGCGCGTCATGCT
CAGCAACTCTGCCAGCTCCAGGGGGANNNNNNNNNNNNNNNACGCGAACC
GCCNNNCRAAACAAGACAAGNNNCTGTCGAACAGCATCGCCTCGAACAGC
ATACACAGCAAAAGGGAGAACAGGCCGCGCAAGTACAAGTACGGGTTCCA
GCTGAAGCCGTACAACCCGGACCACAAGCCGCCCAGTCCCAAGGACCTGG
TGTACCTGGAGCCGTCCCCCGGATTCTGCGAGAAGAACCCGAAGCTGGGC
ATCCAGGGTACCCACGGTAGGCNTGTGCAACGACACCTCCATCGGTGTGG
ACGGGTGCGATCTGAT
>Stilicoderus
GGGAGAAGCCCAGCACTGAATCCCGTGGCCGTCGGGAAATGTAGTGTTTG
GGAGGGTCCGTTATCGTGCGACGCGTCCAAGTCCTTCTTGAACGGGGCCA
CATACCCATAGAGGGTGCCAGGCCCGATAGCTGGTGGATCTCTCCTCAGA
GTCGGGTTGCTTGAGAGTGCAGCCCTAAGTGGGTGGTAAACTCCATCTAA
GGCTAAATATGACCACGAGACCGATAGCGAACAAGTACCGTGAGGGAAAG
TTGAAAAGAACTTTGAAGAGAGAGTTCAATAGTACGTGAAACCGTTCAGG
GGTAAACCTGAGAAACCCGAAAGGTCGAATGGGGAGATTCAGCGTGTCTC
GTGGTGCTTGCACCGGGCTGCGCCTTCCGGACGGCGACGAACTCGTGCAC
TTCTCCCCTAGTAGGACGTCGCGACCCGTTGGGCGCCGGTCCCGACGGTG
GAGCCTTGGGGTCCCGGCCGGCCCGCTCGACGGTAAGACAGAGGCGTGGG
GTCGCTAGTTAGCGTCCGGCCCGTCACAAGTTCGGGCGTCGGACCTGTGT
GCCGACCTCGAGCTCGCCGGCTGTTGGTGACGGTGTCCTCGGACAGACTT
CAACACGCCGGTCGGCGACGCTCTAGCTTTGGGTTTTCAGGACCCGTCTT
GAAACACGGACCAAGGAGTCTAGCATGTGCGCGAGTCATTGGGACCGCAT
CTAAACCTAAAGGCTAAATGAAAGTGAAGGCCGTGCCGAGGGAGGATGGG
TCGTCGTTCTCATCGCGAGTTGAGGCGCACCCAGAGCGTACACGCCCCAT
CATTGAAGACTACCATACCGNGCTTCAAGAAGAGCGACAAGCACCCGNCC
CAAGAATTGGGGNAGACGTAAATACTTTCGCCAATCTTGATCCTGCAGGT
GAATATGTGGTATCCACCCGTGTTCGTTGCGGTCGCTCCATGGAAGGCTA
CCCCTTCAACCCGTGCTTAACCGAAGAGCAATACAAGGAGATGGAAGGCA
AAGTCTCCGGCACTTTGTCCGGTCTCGAAGCCGAACTCAAGGGTACATTC
TACCCGTTGACCGGAATGGACAAGGATACTCAACAGAAGCTCATCGACGA
TCACTTCTTGTTCAAGGAAGGTGACCGTTTCCTCCAGGCTGCCAACGCCT
GTCGCTTCTGGCCATCCGGACGTGGTATCTACCACAACGACAACAAGACC
TTCTTGGTTTGGTGCAACGAGGAGGATCATCTTCGCATCATCTCGATGCA
GATGGGCGGTGATCTTGGCGAAGTCTATCGCCGCCTCGTTACCGCCGTTA
ACGAAATCGAGAAGCGTGTACCGTTCTCGCATAATGACAGATTAGGTTTC
CTCACTTTCTGCCCAACAAACTTGGGTACAACTGTACGTGCCTCTGTACA
CATCAAAGTACCTAAACTCGCCGCCAACAAAGCCAAGCTGGATGAANTAA
GTGATGTACCTAAAAAAGTTTTAATAATCGGATCAGGAGGGTTGTCCATC
GGACAAGCTGGAGAGTTTGATTATTCTGGCTCACAAGCTATCAAAGCTTT
GCAAGAAGAAAACATTCAAACAGTGCTAATTAATCCAAACATTGCAACTG
TACAAACATCTAAAGGTTTAGCAGATAAAGTTTATTTTTTGCCTTTAGTG
CCTGAATTTGTAGAACAAGTGATTCGAGTGGAGCGTCCTGGAGGTGTTTT
ATTAACATTCGGCGGACAAACTGGGTTAAATTGCGGTGTGGAATTACAAA
AAGCTGGTATCTTTGATAAATACGGCGTTAAAATTTTGGGTACACCAATA
GAAGCCATTATAGATACTGAAGACAGAAAGATTTTTAGCGAAAGAATAGC
ATTAATTGGTGAAAAAGTTGCTCCAAGTATGGCTGCTTATTCAGTACAAG
AAGCTTTAGAAGCTGCCGAGTTATTAGGGTATCCAGTTATGGCAAGAGCT
GCTTTCTCTTTAGGCGGATTAGGGTCAGGGTTTGCTAATACAGCTGAAGA
ACTGAAATTACTTGCTCAACAAGCTTTAGCTCATTCCACTCAGTTAATTA
TTGATAAGTCTTTAAAAGGGGGTGAAGTAATGGCTATAGGTAGAAGATTT
GAAGAAGCATTCCAGAAAGCCTTAAGAATGGTAGATGAAAGTGTAATTGG
TTTCGATCCTTATCTAAAGGATGTTAATGATGATGAATTACAAGAACCTA
CAGATAAAAGAATGTTCGTCTTAGCAGCGGCTTTAAGAAATGGTTATAGT
GTAGATAAATTATATGATTTAACAAAAATTGATCGTTGGTTCTTACAAAA
AATGAAGAAAATCGTAGATTTTAACACTATTCTCGAAAACATTCAACAAA
ATAAATTACAAAATTGCTCAAATACGTATAGGCTTTTATTAAAAGCGAAA
CAAATTGGATTTAGTGATAAACAAATTGCTGTTGCTATTAAAAGCACTGA
ACTTGCAGTTCGAAAGCAACGACAGGATTTCGGCATCACTCCATACGTGA
AACAAATTGATACTGTCGCTGCTGAATGGCCAGCAACTACAAATTATCTA
TATCTAACATACAATGCCGAAGATCACGATTTAACTTTCTCAGAACAACA
CATAATAGTTATAGGATCTGGAGTTTATAGAATTGGAAGTTCTGTGGAGT
TTGATTGGTGTGCTGTAGGGTGTTTGAGAGAATTAAGGAAATTAAATAAA
AAGACAATAATGGTTAATTATAATCCNTGATCTCATATTATTAGTCAATC
TAGAGGAAAAAAAGAAACTTTTGGGGCCTTAGGAATAATTTATGCTATAA
TAGCAATTGGCCTCCTAGGATTTGTTGTATGAGCACATCACATATTTACT
GTAGGTATAGATGTAGATACACGAGCTTATTTTACTTCTGCTACTATAAT
TATTGCTGTTCCTACAGGAATTAAAATTTTTAGATGATTAGCTACTTTAC
ATGGAACACAAATTAAATTTTCTCCTCCAATATTATGAGCCTTAGGATTT
GTATTTTTATTCACAATTGGAGGACTTACAGGAGTAATTTTAGCTAATTC
TTCTATTGATATTATTCTTCATGATACTTATTATGTAGTAGCTCATTTCC
ATTATGTTCTTTCTATAGGAGCTGTTTTTGCTATTATAGCAGGATTAGTC
CAATGATTCCCCCTATTTACTGGATTAACTTTAAATGAATATCTTCTAAA
AATTCAATTTATTATTATATTTACAGGAGTTAATTTAACATTTTTCCCTC
AACATTTTCTAGGTCTAGCTGGTATACCTCGTCGTTATTCCGATTACCCT
GATGCTTATATACCATGAAATGTAATTTCTTCTATTGGATCTCTTATTTC
GATAATTAGAATTTTCATTCTATTATTTATTATCTGAGAAAGATTCTCTT
CATTTCGAATAAATATTTCAGCAAAAAATTTTTCCACGTCAATTGAATGA
TTCCAACTTTATCCTCCAGCTGAACATNNNNNNNNNNNNNNNNNNNNNNN
NNNNNNNNNNNNNNNNNNNNNNNNNNNNNNNNNNNNNNNNNNNNNNNNNN
NNNNNNNNNNNNNNNNNNNNNNNNNNNNNNNNNNNNNNNNNNNNNNNNNN
NNNNNNNNNNNNNNNNNNNNNNNNNNNNNNNNNNNNNNNNNNNNNNNNNN
NNNNNNNNNNNNNNNNNNNNNNNNNNNNNNNNNNNNNNNNNNNNNNNNNN
NNNNNNNNNNNNNNNNNNNNNNNNNNNNNNNNNNNNNNNNNNNNNNNNNN
NNNNNNNNNNNNNNNNNNNNNNNNNNNNNNNNNNNNNNNNNNNNNNNNNN
NNNNNNNNNNNNNNNNNNNNNNNNNNNNNNNNNNNNNNNNNNNNNNNNNN
NNNNNNNNNNNNNNNNNNNNNNNNNNNNNNNNNNNNNNNNNNNNNNNNNN
NNNNNNNNNNNNNNNNNNNNNNNNNNNNNNNNNNNNNNNNNNNNNNNNNN
NNNNNNNNNNNNNNNNNNNNNNNNNNNNNNNNNNNNNNNNNNNNNNNNNN
NNNNNNNNNNNNNNNNNNNNNNNNNNNNNNNNNNNNNNNNNNNNNNNNNN
NNNNNNNNNNNNNNNNNNNNNNNNNNNNNNNNNNNNNNNNNNNNNNNNNN
NNNNNNNNNNNNNNNNNNNNNNNNNNNNNNNNNNNNNNNNNNNNNNNNNN
NNNNNNNNNNNNNNNNNNNNNNNNNNNNNCGGCTGCCCCCGTTCCGCGTG
ATCGGCGACCACCTGAAGGACCGGTTCGACGGGGCGTCGCGCGTCATGCT
CAGCAACTCGGCGAGCTCCAGGGGTANNNNNNNNNNNNNNNGCGCGAACC
GCCNNNCCAAACAGGACAAGNNNCTGTCGAACAGCATCGCCTCGAACAGC
ATACACAGCAAGCGGGAGAACAGGCCGCGCAAGTACAAGTACGGTTTCCA
GCTGAAGCCGTACAATCCGGACCACAAGCCGCCCAGTCCCAAGGACCTGG
TGTACCTGGAACCGTCGCCGGGGTTCTGCGAGAAGAACCCCAAGYTGGGC
ATACAGGGCACGCACGGCAGGCNTGTGCAACGACACATCGATCGGGGTGG
ACGGGTGCGACCTGAT
>Eustilicus
GGGAGAAGCCCAGCACTGAATCCCGTGGCCGCCGGGAAATGTAGTGTTTG
GGAGGATCCACTATCGTGCGACGCGTCCAAGTCCTTCTTGAACGGGGCCA
CATACCCATAGAGGGTGCCAGGCCCGATAGCTGGAGGATCTCTCCTCAGA
GTCGGGTTGCTTGAGAGTGCAGCCCTAAGTGGGTGGTAAACTCCATCTAA
GGCTAAATATGACCACGAGACCGATAGCGAACAAGTACCGTGAGGGAAAG
TTGAAAAGAACTTTGAAGAGAGAGTTCAATAGTACGTGAAACCGTTCAGG
GGTAAACCTGAGAAACCCGAAAGGTCGAATGGGGAGATTCAGCGTGTCTC
GTGGTGCTTGCACCGGGTTGCGCCGTCCGGACGGCGACGAACTCGTGCAC
TTCTCCCCTAGTAGGACGTCGCGACCCGTTGGGCGCCGGTCCCGACGGAG
GAGCCTTGGGGTCCCGGCCGGCCCGCTCGACGGTAAGACAGAGGCGTGGG
GTCGCTAGTTAGCGTCCGGCCCGCCACAAGTTCGGGCGTCGGACCTGTGT
GCCGACCTCGAGCTCGCCGGCTGCTGGTGGCGGTGTCCTCGGACAGACTT
CAACACGCCGGTCGGCGACGCTCTAGCTTTGGGTTTTCAGGACCCGTCTT
GAAACACGGACCAAGGAGTCTAGCATGTGCGCGAGTCATTGGGACCGCAT
CTAAACCTAAAGGCTAAATGAAAGTGAAGGCCGTGCCGAGGGAGGATGGG
TCGTCGTTCTCATCGCGAGATGAGGCGCACCCAGAGCGTACACGCCNNNN
NNNNNNNNNNNNNNNNNNNNNNNTTCAAAAAGGGCGACAAGCACCCGNCC
CAAGAACTGGGGNCGACGTGAACACCTTCGCCAACCTGGACCCCGCCGGC
GAGTACGTGGTGTCCACCCGCGTCCGCTGCGGCCGCTCCATGGAGGGCTA
CCCCTTCAACCCGTGCTTGACCGAGGAGCAGTACAAGGAGATGGAGGCGA
AGGTGTCCGGCACCCTGTCCGGCCTCGAGGGCGAGCTCAAGGGCACCTTC
TACCCGCTGACCGGCATGGACAAGGACACCCAGCAGAAGCTGATCGACGA
CCACTTCCTGTTCAAGGAGGGCGACCGCTTCCTGCAGACCGCCAACGCTT
GCCGCTTCTGGCCGTCCGGCCGTGGTATCTACCACAACGACAACAAGACC
TTCTTGGTCTGGTGCAACGAAGAGGACCACCTGCGCATCATCTCGATGCA
GATGGGTGGCGATCTTGGCGAGGTCTACCGTCGCCTCGTGACCGCCGTCA
ACGAGATCGAGAAGCGCGTCCCGTTCTCCCACAATGACCGATTGGGTTTC
CTCACCTTCTGCCCGACCAACCTGGGCACAACTGTACGTGCCTCTGTACA
CATCAAAGTACCTAAGCTCGCCGCCAACAAGGCCAAGCTCGACGAGNTAA
GTGCTGTACCTAAAAAGGTTCTAATAATTGGTTCAGGTGGTTTATCCATT
GGACAGGCCGGAGAGTTCGATTATTCCGGTTCACAAGCTATCAAAGCTTT
GCAAGAAGAAAATATACAAACAGTACTAATTAATCCAAACATAGCTACTG
TACAAACATCAAAGGGTTTAGCTGATAAAGTATATTTCTTACCTTTAGTG
CCTGAATTCGTAGAACAAGTAATTAGAGTGGAACGTCCTGGTGGTGTTCT
ATTAACATTTGGTGGTCAAACAGGGTTAAATTGTGGTGTAGAGTTACAAA
AGGCTGGTATATTTGATAAATATGGTGTTAAAATTTTGGGTACACCAATA
GAAGCTATAATAGATACTGAAGATAGAAAGATTTTTAGTGAGAGAATATC
ATTAATTGGTGAAAAAGTTGCTCCAAGTATGGCCGCTTATTCAGTACAAG
AAGCTTTGGAAGCGGCCGAGTTATTAGGGTATCCAGTTATGGCAAGAGCT
GCATTTTCTTTAGGTGGATTAGGATCCGGATTTGCTAATACAGCTGAAGA
ACTGAAATTACTTGCTCAACAAGCTTTAGCTCATTCCAACCAGTTAATNN
NNNNNNNNNNNNNNNNNNNNGGTGAAGTAATGGCTATAGGTAGAAAATTT
GAAGAAGCTTTCCAGAAAGCTTTAAGAATGGTAGATGAAAGTGTGATTGG
CTTCGATCCTTACCTGAAAGAAGTTAATGATGATGAATTACAAGAACCTA
CAGATAAAAGAATGTTCGTTCTAGCAGCAGCTTTAAGAAATGGCTACAGT
GTAGATAAGTTATATGATTTAACAAAAATTGATCGTTGGTTCCTACAAAA
AATGAAGAATATTATAGATTTCAACACTCTCCTTGAAAAAGTTCAACAAA
ATAAATTACAGAATTGCTCAAATACATATAAGCTTCTATTAAAAGCAAAA
CAAATTGGTTTCAGTGATAAACAAATTGCTGTTGCTGTTAAAAGTACTGA
GCTTGCAATTAGAAAGCAAAGACAAGATTTCGGTATTACTCCCTATGTTA
AACAAATTGATACTGTGGCTGCTGAATGGCCTGCAACTACAAATTATCTA
TATTTAACGTACAATGCAGAAAGTCATGATCTAACTTTCAGTGATCAGCA
TATAATGGTTATTGGATCAGGAGTTTACAGAATTGGAAGTTCTGTTGAGT
TTGATTGGTGTGCTGTGGGGTGTTTGAGGGAGCTTAGAAAATTAAATAAG
AAGACAATAATGGTTAATTACAACCCNGGATCTCATATTATTAGTCAATC
AAGTGGTAAAAAAGAAACTTTTGGAACTTTAGGAATAATTTATGCAATAA
TAGCTATTGGATTATTAGGATTTGTTGTTTGAGCTCATCATATATTTACA
GTTGGAATAGATGTTGATACTCGAGCTTATTTCACATCAGCTACAATAAT
TATTGCTGTTCCAACAGGAATTAAAATTTTTAGTTGATTAGCCACCCTTC
ATGGAACCCAAATTAAATTTACTCCACCAATATTATGATCATTAGGATTT
GTATTTTTATTTACTATTGGAGGATTAACAGGAGTAATCTTAGCTAATTC
ATCAATTGATATTATCCTTCATGATACTTATTACGTAGTAGCCCATTTCC
ATTACGTCTTATCAATAGGGGCAGTATTCGCTATTATAGCCGGATTAGTG
CAATGATTCCCATTATTTACTGGATTAACTTTAAATGAATTTATACTTAA
AATTCAATTTTTTATCATATTTATTGGAGTTAATTTAACATTTTTCCCTC
AACACTTTTTAGGATTAGCTGGAATACCTCGTCGTTACTCTGATTATCCT
GATGCTTATACTCCTTGAAATACTATTTCATCTATTGGATCTCTAATTTC
TATAATTAGAATTTTCTTTTTATTATTTATTATCTGAGATAGATTTATCT
CCATACGAATAAATTTATCTGNNNNNNNNNNNNNNNNNNNNNNNNNNNNN
NNNNNNNNNNNNNNNNNNNNNNNNNNNNNNNNNCATAAAGACGACAAAGA
CTATGTGGTCGTATTTGATTTCCTCGGTAAGGATTCTATTAGATATTATA
ATGAAGTACCTGTGGAAAAGCGTGTCTTCAAGAATCTCCAATTGTTCATG
GAAAATAAGTCGCCTGCAGATGATTTGTTCGATAGATTAAACACAGCTGT
GATGAATAAACATTTAAACGAGTTAATGGAGGGCTTAACTGCCAAGGTGT
TTCGTACTTACAACGCTTCCTGGACTTTGCAACAGCAGCTCGACAAATTG
ACCAACCCAGATGAATCCATATCCGAAAAAATTTTATCATACAACCGTGC
CAACAGAGCAGTAGCTATACTTTGCAACCATCAGCGCGCTGTGCCCAAGG
GCCACCAGAAGTCCATGGAGAAACTCAAGGAGAAGATCGAGGCCAAGAGG
GACAACATTAAGGACGCCGAGAGGCAGGTTAAGGACGCTCAAAGGGATGC
CAAGCANNNCGGCAGCGTCAAGGAGAAACAGATCTACGAGAAGAAGAAGA
AGATGCTGGAGAGACTCAGAGAGCAGTTGGCCAAATTGGAGATCCAGGAG
ACTGACCGCGACGAAAACAAAACCATTGCCCTCGGCACGTCCAAGCTGAA
CTATTTGGACCCTAGGATCTCGGTCGCCTGGTGCAAGAAGTTTGGTGTGC
CCATTGAAAAGATTTATAACAAAACTCAACGGCGGCCGCCGTTCCGCGTG
ATCGGCGACCACCTGAAGGACCGCTTCGACGGCGCGTCGCGCGTCATGCT
CAGCAACTCGGCCAGCTCGCGCGGCANNNNNNNNNNNNNNNACGCGAACC
GGCNNNCCAAGCAGGACAAGNNNCTGTCGAACAGCATCGCCTCGAACAGC
ATACACAGCAAGCGGGAGAACAGGCCGCGCAAGTACAAGTACGGCTTCCA
GCTGAAGCCGTACAACCCGGACCACAAGCCGCCCAGCCCGAAGGACCTGG
TGTACCTGGAGCCGTCGCCCGGCTTCTGCGAGAAGAACCCGAAACTCGGC
ATACAGGGCACGCACGGCAGACNTGTGCAACGACACGTCCATCGGCGTCG
ACGGCTGCGACCTGAT
>Medon
NNNNGAAGCCCAGCACTGAATCCCGTGGCCGCCGGGAAATGTAGTGTTTG
GGAGGGTCCGCTATCGTACGACGCGTCCAAGTCCTTCTTGAACGGGGCCA
CATACCCATAGAGGGTGCCAGGCCCGATAGCTGGAGGATCTCTCCTCAGA
GTCGGGTTGCTTGAGAGTGCAGCCCTAAGTGGGTGGTAAACTCCATCTAA
GGCTAAATATGACCACGAGACCGATAGCGAACAAGTACCGTGAGGGAAAG
TTGAAAAGAACTTTGAAGAGAGAGTTCAATAGTACGTGAAACCGTTCAGG
GGTAAACCTGAGAAACCCGAAAGGTCGAATGGGGAGATTCAGCGTGTCTC
GTGGTGTTCGCACCAGGTTGCGCGGTCCGGACGGCGACGAACTCGTGCAC
TTCTCCTCTAGTAGGACGTCGCGACCCGTTGGGTGCCGGTCCCGACGGTG
GAGCCTTGGGGTTCCGGCCGGCCCGCTCGACGGTAAGACAGAGGCGTGGG
GTCGCTAGTTAGCGTCCGGCCCGTCACAAGTTCGKGCGTCGGACCTGTGT
GCCGACCTCGAGCTCGCCGGCTGTTGGTGACGGTGTCCTCGGACAGACTT
CAACACGCCGGTCGGCGACGCTCTAGCTTTGGGTTTTCAGGACCCGTCTT
GAAACACGGACCAAGGAGTCTAGCATGTGCGCGAGTCATTGGGACCGCAT
CTAAACCTAAAGGCAAAATGAAAGTGAAGGCCGTGCCGAGGGAGGATGGG
TCGTCGTTCTCATCGCGAGATGAGGCGCACCCAGAGCGTACACGCCCCAT
TATTGAAGATTACCATACTGNGATTTAAGAAAACCGATAAGCACCCTNCC
CAAGAACTGGGGNTGATGTAAACACCTTCGCCAATCTTGATCCTGCAGGT
GAATACGTAGTGTCCACTCGCGTCCGTTGTGGACGCTCCATGGAAGGTTA
TCCCTTCAACCCATGCTTAACTGAAGAGCAATACAAGGAGATGGAAACCA
AAGTATCTACCACTTTGTCCGGCCTTGAAGCTGAACTCAAGGGTACTTTC
TATCCATTGACTGGAATGGATAAAGATACTCAACAGAAGCTCATCGATGA
TCACTTCTTGTTCAAGGAAGGAGATCGTTTTCTCCAGGCTGCTAATGCCT
GCCGCTTCTGGCCCTCTGGACGTGGTATTTACCACAACGACAACAAGACC
TTCTTGGTATGGTGCAACGAAGAAGATCATCTTCGCATCATCTCCATGCA
AATGGGTGGCGATCTTGGGGAAGTCTACCGTCGTCTTGTAACTGCTGTTA
ACGAAATCGAGAAACGTGTCCCCTTCTCTCACAATGACAGATTAGGTTTC
CTTACTTTCTGCCCAACAAACTTGGGCACTACTGTACGCGCCTCTGTACA
CATCAAAGTACCTAAGCTCGCCGCTAACAAAGCCAAGCTCNNNNNNNNNN
NNNNNNNNNNNNNNNNNNNNNNNNNNNNNNNNNNNNNNNNNNNNNNNNNN
NNNNNNNNNNNNNNNNNNNNNNNNNNNNNNNNNNNNNNNNNNNNNNNNNN
NNNNNNNNNNNNNNNNNNNNNNNNNNNNNNNNNNNNNNNNNNNNNNNNNN
NNNNNNNNNNNNNNNNNNNNNNNNNNNNNNNNNNNNNNNNNNNNNNNNNN
NNNNNNNNNNNNNNNNNNNNNNNNNNNNNNNNNNNNNNNNNNNNNNNNNN
NNNNNNNNNNNNNNNNNNNNNNNNNNNNNNNNNNNNNNNNNNNNNNNNNN
NNNNNNNNNNNNNNNNNNNNNNNNNNNNNNNNNNNNNNNNNNNNNNNNNN
NNNNNNNNNNNNNNNNNNNNNNNNNNNNNNNNNNNNNNNNNNNNNNNNNN
NNNNNNNNNNNNNNNNNNNNNNNNNNNNNNNNNNNNNNNNNNNNNNNNNN
NNNNNNNNNNNNNNNNNNNNNNNNNNNNNNNNNNNNNNNNNNNNNNNNNN
NNNNNNNNNNNNNNNNNNNNNNNNNNNNNNNNNNNNNNNNNNNNNNNNNN
NNNNNNNNNNNNNNNNNNNNNNNNNNNNNNNNNNNNNNNNNNNNNNNNNN
NNNNNNNNNNNNNNNNNNNNGGTGAAGTAATGGCTATAGGTAGAAAGTTT
GAAGAGGCCTTCCAAAAAGCTTTAAGAATGGTAGATGAAAGTGTAATTGG
TTTCGACCCTTACATCAAAGAAGTAAATGATGAAGAATTACAAGAACCCA
CAGATAAAAGAATGTTTGTTCTTGCAGCAGCTTTAAGAAAAGGTTACACA
GTAGATAAACTCTATGATTTAACAAAAATAGATCGTTGGTTCTTACAAAA
AATGAAGAACATTATAGATTATAATTCCATTCTCGAATTAGTTCAACAAA
ATAAATTACAAAATTGCTCAAATATTTATAAGCTGCTATTGAAAGCAAAA
CAAATTGGCTTTAGTGATAAACAAATTGCTGTTGCTGTTAAAAGTACTGA
ACTTGCAATTAGAAAACAACGCCAGGACTTAGGGATCACACCATATGTTA
AACAAATAGATACTGTAGCTGCTGAATGGCCGGCAACTACAAATTATTTA
TATTTAACATATAATGCAGAAAGTCATGATATAACCTTCAATGATCAGCA
CATGATGGTTATTGGATCAGGTGTTTATAGAATTGGAAGCTCTGTTGAGT
TCGATTGGTGTGCTGTAGGTTGTTTGAGGGAGCTTAGGAAATTAAACAAA
AAGACAATAATGGTAAATTATAATCCNAGATCCCATATTATTAGACAAGC
TAGAGGAAAAAAGGAAACTTTTGGTAGACTAGGAATAATTTATGCTATAA
TAGCAATTGGATTATTAGGATTTGTAGTATGAGCACATCATATATTTACA
GTGGGTATAGATGTAGATACACGGGCCTATTTTACTTCAGCAACAATAAT
TATTGCTGTTCCAACAGGAATTAAAATTTTTAGATGATTAGCAACTTTAC
ACGGCTCTCAAATTAAATTTACTCCACCAATATTATGATCATTAGGATTT
GTTTTTTTATTCACAATTGGGGGTTTGACAGGAGTTATTTTAGCTAATTC
ATCAATTGATATTATCTTACATGATACCTATTATGTCGTAGCTCATTTTC
ATTACGTTTTATCAATAGGTGCAGTTTTCGCAATTATGGCTGGATTAGTT
CAATGATTCCCACTATTTACTGGATTAACAATAAATGAATTTTTATTAAA
AATTCAATTTTTTATTATATTTACAGGAGTTAATTTAACGTTTTTCCCCC
AACATTTTCTTGGATTAGCGGGAATACCTCGACGATATTCAGATTACCCT
GATGCTTACATACCATGAAATGCTATCTCATCAATTGGGTCTTTAATCTC
AATAACAAGAATTTTTCTTCTATTATTTATTATTTGAGAAAGATTTACTT
CCTTACGAATAAACATTTCAGGGAAAAATTTTACAACTTCTATTGAATGA
TTTCAACAATATCCCCCAGCTGAACATAGCTATCATAAAGACGACAAAGA
TTATGTGGTGGTATTTGATTTCCTCGGTAAAGATTCCATTAGATACTACA
ATGAAGTACCTGTAGAGAAACGTGTCTTCAAAAACCTTCAATTGTTTATG
GAAAACAAGTCGCCAGGAGACGATTTGTTTGATAGATTAAATACAGCTGT
GATGAACAAACATTTAAACGAGTTAATGGAAGGTTTAACTGCCAAGGTGT
TTCGTACTTATAACGCTTCGTGGACTCTACAGCAGCAACTTGATAAATTG
ACCAATCCCGATGATTCCATATCCGAAAAAATTTTATCATACAACCGTGC
CAACAGAGCGGTTGCTATACTTTGTAACCATCAGCGTGCCGTACCCAAAG
GCCATCAGAAGTCTATGGAAAAATTAAAAGAGAAAATCGATACAAAAAGG
GATAATATCAAGGATGCTGAGAGACAAGTTAAAGATGCACAAAGGGATGC
CAAACANNNCGGAAGCGTCAAGGAGAAGCAGATATACGACAAGAAAAAGA
AAGTGCTGGAGAGACTGAGAGAGCAGTTGGCTAAGTTGGAGATTCAGGAG
ACCGACCGTGACGAAAACAAAACTATTGCGTTAGGTACGTCCAAGCTGAA
CTATTTGGACCCTAGAATCTCGGTCGCCTGGTGTAAGAAGTTTGATGTGC
CCATTGAAAAAATTTATAACAAAACTCAACGCCTACCACCCTTCAGAGTA
ATTGGTGACCATTTAAAGGACCGCTTCGACGGTGCTTCTAGAGTGATGCT
GAGCAACTCGGCGAGCTCCCGAGGAANNNNNNNNNNNNNNNACGCGAACC
GTCNNNCAAAGCAGGACAAGNNNCTTTCCAACAGCATAGCGTCGAACAGC
ATCCACAGCAAGAGGGAAAACCGGCCGCGCAAATACAAGTACGGCTTCCA
GCTGAAACCGTACAATCCGGACCACAAGCCGCCGAGCCCCAAGGATCTCG
TGTACCTGGAGCCCTCGCCCGGCTTCTGCGAGAAAAACCCGAAGCTCGGC
ATCCAGGGCACCCACGGTAGACNTGTGCAACGACACCTCGATTGGAGTGG
ACGGATGCGATTTGAT
>Enallagium
GGGAGAAGCCCAGCACTGAATCCCGTGGCCGCCGGGAAATGTAGTGTTTG
GGAGGGTCCGTTATCGTGCGACGCGTCCAAGTCCTTCTTGAACGGGGCCA
TATTCCCATAGAGGGTGCCAGGCCCGATAGCTGGCGGATCTCTCCTCAGA
GTCGGGTTGCTTGAGAGTGCAGCCCTAAGTGGGTGGTAAACTCCATCTAA
GGCTAAATATGACCACGAGACCGATAGCGAACAAGTACCGTGAGGGAAAG
TTGAAAAGAACTTTGAAGAGAGAGTTCAATAGTACGTGAAACCGTTCAGG
GGTAAACCTGAGAAACCCGAAAGGTCGAATGGGGAGATTCAGCGTGTCTC
GTGGTGCTTGCACCGGGCTGCGCCTTCTGAACGGCGACGAACTCGTGCAC
TTCTCCCCTAGTAGGACGTTGCGACCCGTTGGGCGCCGGTCCCGACGGTG
GAGCCTTGGGGTCCCGGCCGGCCCGCTCGACGGTAAGACAGAGACGTGGG
GTCGCGAGTTCGCGTCCGGCCCGTCACAAGTACGGGCGTCGGACCTGTGT
GCCGACCTCGAGCTCGCCGGCTGTTGGTGACGGTGTCCTCGGACAGACTT
CAACACGTCGGTCGGCGACGCTTTAGCTTTGGGTTTTCAGGACCCGTCTT
GAAACACGGACCAAGGAGTCTAGCATGTGCGCGAGTCATTGGGACCGCAT
CTAAACCTAAAGGCGAAATGAAAGTGAAGGCCGTGCCGAGGGAGGATGGG
TCGTCGTTCTCATCGCGAGATGAGGCGCACCCAGAGCGTACACGCNNNNN
NNNNNNNNNNNNNCATGGTGNGATTCAAGAAGACCGACAAGCACCCCNCC
TTCCAACTGGGGNAGATGTCAACACTTTCGTCAACCTTGACCCTGCTGGC
GAATACGTTGTATCTACTCGCGTACGTTGCGGCCGCTCCATGGAGGGCTA
CCCMTTCAACCCCTGCTTAACCGAAGATCAATACAAGGAGATGGAACAGA
AGGTTTCCACCACTTTGTCTGGACTCGAGGGTGAACTTAAGGGTACCTTC
TACCCATTGACCGGAATGGATAAGGACACCCAACAGAAGCTCATCGATGA
CCATTTCTTGTTCAAGGAAGGAGATCGTTTCCTCCAAACTGCTAACGCTT
GCCGTTATTGGCCGTCTGGACGTGGTATCTACCATAACGACAACAAAACA
TTCTTGGTCTGGTGCAACGAAGAGGATCATCTCCGCATCATCTCCATGCA
GATGGGTGGTGATCTTGGTGAAGTCTACCGTCGCCTTGTCACAGCCGTCA
ACGAAATTGAGAAGCGCGTACCCTTCTCTCACAATGACAGATTAGGTTTC
CTTACCTTCTGCCCAACTAACTTAGGTACAACTGTACGTGCCTCTGTACA
CATCAAAGTACCTAAGCTCGCTGCCAACAAGGCTAAGCTTGATGAGNTAG
CAGATGCTCCTAAAAAAGTTTTAATTATTGGTTCTGGTGGTTTATCGATT
GGTCAAGCTGGAGAATTTGATTACTCTGGTTCACAAGCTATTAAAGCTTT
ACACGAAGAAAATATTCAAACTGTATTAATAAATCCTAATATCGCCACAG
TGCAAACATCAAAAGGTTTAGCTGATAAAATATATTTCTTACCGTTAGTG
CCTGAATTCGTTGAACAAGTAATTAGAGTTGAAAGACCCGGTGGTGTTTT
ATTAACTTTTGGTGGCCAAACAGGTTTGAATTGTGGTGTAGAATTACAAA
AAGCTGGTGTTTTTGAAAAATATGGTGTAAAAATTTTGGGTACTCCAATT
CAGGCCATAATTGACACTGAAGACCGGAAAGTTTTCAGTGATAGAATAGC
ACAAATTGGTGAGAAAGTTGCTCCAAGTATGGCTGCTTATTCCGTACAGG
AAGCTTTGGAAGCTGCTGAATTATTAGGTTACCCAGTAATGGCAAGAGCT
GCATTCTCCTTAGGTGGTTTGGGATCTGGATTTGCTGATACTGCCGATGA
ATTGAAATCACTTGCTCAACAGGCTTTGGCTCATTCTAATCAATTAATTA
TAGATAAATCATTGAAAGGTGGTGAAGTTATGGCTATTGGTAGAAGATTT
GAGGAAGCTTTTCAAAAAGCATTACGAATGGTTGACGAAAGTGTTGTTGG
TTTTGACCCTTACTTAAAACAAGTAAATGATGAAGAGTTAAAAGAACCCA
CTGATAAACGGATGTTTGTACTGGCAGCTGCTTTAAGAAATGGTTATACT
ATTGATAAACTTTATGATTTAACAAAAATAGACCGCTGGTTTTTACAAAA
AATGAAAAATATTGTTGATTTCAATACCCATCTAGAATCAATNNNTCAAA
ATAAGTTANNNNNNNNNNNNNNNACGTATAAACACTTATTGAAAGCGAAA
CAAATTGGTTTCAGTGATAAACAAATTGCTGTTGCAGTAAAAAGTACTGA
ACTTGCTGTTAGAAAACACCGTCAAGATTTTGAAATTACTCCATATGTTA
AGCAAATAGATACTGTAGCAGCTGAATGGCCAGCAACAACAAATTATCTA
TATTTAACTTATAATGCTGAAAGTCATGATATAACTTTTTCCGATGAGCA
TATTATGGTAATTGGATCAGGTGTATATAGAATTGGAAGTTCAGTGGAAT
TCGATTGGTGTGCAGTAGGTTGTTTACGAGAACTTAGAAGGTTAAATAAA
AAAACAATAATGGTCAATTACAATCCNAGANNNNNNNNNNNNNNNNNNNN
NNNNNNNAAAAAAGGAAACATTGGGGCTTTAGGAATAATTTATGCAATAA
TAGCAATTGGCTTGTTAGGATTCGTTGTATGAGCTCATCATATATTTACA
GTAGGAATAGATGTTGACACTCGTGCCTATTTTACATCAGCAACTATAAT
TATTGCTGTTCCAACAGGAATCAAAATTTTTAGATGATTAGCTACTCTTC
ATGGAACTCAAATTAAATACACCCCCCCTATATTATGGGCTTTAGGATTT
GTATTTCTTTTTACAATCGGGGGATTGACTGGAGTGATTTTAGCTAACTC
ATCTATTGATATTATTCTTCATGATACCTATTATGTAGTCGCTCATTTTC
ACTATGTTCTATCAATAGGGGCTGTTTTTGCTATTATAGCAGGCCTAGTT
CAATGATTCCCCCTATTTACCGGATTAACTTTAAATGAATATTTTCTAAA
AATTCAATTTTTTATAATATTTATTGGTGTTAATTTAACCTTTTTCCCCC
AACATTTTTTAGGATTAGCAGGAATGCCTCGTCGTTATTCTGATTACCCC
GATGCCTATACTCCCTGAAATGTTATTTCATCAATTGGGTCCCTAATCTC
AATAGTTAGAATTTTTTTTTTATTATTTATTATTTGAGAAAGATTTTCCT
CAATACGATTAGTTATTTCATCTAAAAACTTTTCAACTTCAATTGAATGA
TACCAANNNNNNNNNNNNNNNNNNNNNNNNNNNCACAAAGACGATAAGAA
TTACGTAGTAGTATTCGATTTCCTTGGTAAAGATTCCATTAGATATTACA
ATGAAGTACCTGTTGAGAAACGAGTTTTTAAAAACCTCCAATTATTCATG
GAAAACAAATCTCCAGGAGACGACTTGTTTGATAGATTAAACACAGCTGT
GATGAACAAACATTTAAACGAGTTAATGGAAGGTTTAACCGCCAAGGTGT
TTCGTACTTACAATGCGTCTTGGACCTTACAACAACAACTCGATAAACTG
ACCAATCCAGACGATTCCATATCCGAGAAAATTCTTTCCTACAACCGAGC
AAACCGTGCGGTCGCCATCCTCTGTAACCATCAACGTGCGGTACCGAAAG
GTCATCAAAAATCGATGGAGAAATTAAAGGAAAAAATCGAAGCTAAAAAG
GAAAATATACGTGACGGTGAACGGCAAGTTAAGGACGCTCAGAGAGACGC
AAAGCANNNCGGTAGCGTTAAGGAGAAACAGATTTACGAGAAGAAGAAAA
AGATGTTGGAGAGACTTAGAGAACAATTAGCTAAATTAGAGATACAAGAG
ACGGACCGCGATGAAAATAAAACTATTGCTCTCGGCACGTCAAAGTTGAA
TTATTTGGATCCGAGGATTTCGGTTGCTTGGTGTAAGAAGTTTGATGTGC
CCATTGAAAAGATTTATAATAAAACTCACNNNNNNNNNNNNNNNNNNNNN
NNNNNNNNNNNNNNNNNNNNNNNNNNNNNNNNNNNNNNNNNNNNNNNNNN
NNNNNNNNNNNNNNNNNNNNNNNNNNNNNNNNNNNNNNNNNNNNNNNNNN
NNNNNNNNNNNNNNNNNNNGNNNCTGGCGAACAGCATCTCATCGAATAGC
ATCCACAGCAAGCGCGAGAACAAGCCGCGCAAATACAAATACGGATTCCA
ATTAAAACCGTACAATCCCGACCACAAGCCGCCTAGTCCAAAAGATCTGG
TGTACTTGGAGCCGTCGCCCGGTTTTTGCGAGAGGAATCCAAAATTGGGC
ATACAGGGCACACACGGCAGACNAATGCAACGACACTTCCATCGGAGTTG
ACGGCTGCGATTTGAT
>Medonina Russia
GGGAGAAGCCCAGCACTGAATCCCGTGGCCGCGGGAAAATGTAGTGTTTG
GGAGGGTCCATCATCGTGCGACGCGTCCAAGTCCTTCTTGAACGGGGCCA
TATTCCCATAGAGGGTGCCAGGCCCGATAGCTGGCGGATCTCTCCTCAGA
GTCGGGTTGCTTGAGAGTGCAGCCCTAAGTGGGTGGTAAACTCCATCTAA
GGCTAAATATGACCACGAGACCGATAGCGAACAAGTACCGTGAGGGAAAG
TTGAAAAGAACTTTGAAGAGAGAGTTCAATAGTACGTGAAACCGTTCAGG
GGTAAACCTGAGAAACCCGAAAGGTCGAATGGGGAGATTCAGCGTGTCTC
GTGGTGCTCGCACCGGACTGCGCCTTCTGAACGGCGGCGAACTCGTGCAC
TTCTCCCCTAGTAGGACGTCGCGACCCGTTGGGCGCCGGTCCCGACGGTG
GAGCCTTGGGGTCCCGGCCGGCCCGCTCGACGGTAAGACAGAGACGTGGG
GTCGCGAGTTCGCGTCCGGCCCGTCACAAGTGCGTGCGTCGGACCTGTGT
GCCGACCTCGAGCTCGCCGACTGTTGGTGACGGTGTCCTCGGACAGACTT
CAACACGTCGGTCGGCGACGCTTTAGCTTTGGGTTTTCAGGACCCGTCTT
GAAACACGGACCAAGGAGTCTAGCATGTGCGCGAGTCATTGGGACCGCAT
CTAAACCTAAAGGCGAAATGAAAGTGAAGGCCGTGCCGAGGGAGGATGGG
TCGTCGTTCTCATCACGANNNNNNNNNNNNNNNNNNNNNNNNNNNCCCAT
CATCGAAGACTACCATGGTGNGTTTCAAGAAGACCGACAAGCACCCCNCC
TGCAAACTGGGGNTGATGTAAACACCTTTGCTAATCTCGACCCTGCTGGT
GAATACGTTGTATCCACCCGCGTTCGTTGCGGTCGTTCAATGGAAGGCTA
TCCCTTCAACCCTTGCTTAACCGAAGACCAATACAAGGAGATGGAACAGA
AGGTTTCATCCACCTTGTCCGGCCTCGAAGGCGAACTCAAGGGTACCTTC
TACCCATTGACCGGCATGAGCAAGGAGGTTCAACAGAAGCTCATTGATGA
TCACTTCTTGTTCAAGGAGGGCGATCGTTTCCTCCAGGCTGCCAACGCTT
GCCGTTACTGGCCAAGCGGACGTGGTATTTACCACAACGACAACAAAACC
TTCTTGGTTTGGTGCAACGAAGAGGATCATCTTCGCATCATCTCTATGCA
AATGGGTGGAGATCTTGGCGAGGTATACCGTCGTCTTGTAACCGCCGTCA
ACGAAATTGAGAAGCGCGTCCCCTTCTCCCATAACGACAGATTAGGTTTC
CTTACCTTCTGCCCAACCAACTTGGGCACAACTGTACGTGCCTCTGTACA
CATTAAAGTACCTAAGCTCGCCGCCAACAAAGCCAAGCTTGATGAANTAG
TCGATGTTCCAAAAAAAGTTTTAATAATTGGTTCTGGTGGATTATCAATT
GGTCAAGCCGGAGAATTTGATTATTCTGGTTCACAAGCAATTAAAGCTTT
ACACGAAGAAAATATTCAAACTGTTCTGATAAATCCTAACATTGCTACTG
TGCAAACATCAAAAGGTTTAGCTGATAAAGTATATTTTTTACCTTTAGTG
CCTGAATTTGTAGAACAAGTAATTAGAGTTGAACGACCTGGTGGTGTTTT
ATTAACTTTTGGTGGGCAAACTGGATTGAATTGTGGTGTTGAATTGCAGA
GAGCTGGTATATTTGAAAAATATGGTGTTAAAATTTTGGGAACTCCAATA
GAAGCCATAATAGATACTGAAGATCGAAAAGTTTTTAGTGATAGAATATC
ACTAATTGGCGAGAAGGTAGCACCAAGTATGGCTGCTTATTCAGTTCAAG
AAGCTTTAGAGGCTGCTGAATTATTAGGTTATCCGGTAATGGCAAGAGCA
GCATTCTCACTAGGCGGTTTGGGATCTGGCTTTGCTAATACATCCGATGA
ATTGAAATCACTTGCTCAACAAGCATTAGCTCACTCAAACCAATTAATTA
TAGATAAATCATTAAAAGGANNNNNNNNNNNNNNNNNNNNNNNNNNNNNN
NNNNNNNNNNNNNNNNNNNNNNNNNNNNNNNNNNNNNNNNNNNNNNNNNN
NNNNNNNNNNNNNNNNNNNNNNNNNNNNNNNNNNNNNNNNNNNNNNNNNN
NNNNNNNNNNNNNNNNNNNNNNNNNNNNNNNNNNNNNNNNNNNNNNNNNN
NNNNNNNNNNNNNNNNNNNNNNNNNNNNNNNNNNNNNGGTTTTTACAAAA
AATGAAAAATATTGTTGATTTTAATACCTATTTAGAATCAATNNNTCAAA
ACAAGTTANNNNNNNNNNNNNNNACGTATAAAGATTTATTAAAAGCAAAA
CAAATTGGTTTCAGTGATAAGCAAATTGCTGTAGCTGTTAAAAGCACTGA
GCTTGCAATTAGAAAACACCGACAAGATTTTGACATTACTCCTTATGTGA
AACAAATAGATACTGTAGCTGCTGAATGGCCTGCAACAACAAATTATCTA
TATTTGACTTACAATGCTGAAAGTCATGATTTAACTTTCTCAGATGACCA
TATTATGGTAATTGGTTCGGGTGTATATAGAATTGGAAGTTCTGTGGAAT
TCGATTGGTGCGCAGTCGGTTGTTTAAGAGAACTTAGAAAGTTAAATAAA
AAAACAATAATGGTCAATTATAATCCNTGATCTCATATTATTAGTCAAGC
TAGAGGAAAAAAGGAAACTTTTGGAAGATTAGGAATAATTTATGCCATAA
TAGCTATTGGTCTTTTAGGTTTTGTAGTGTGAGCTCATCATATATTTACT
GTTGGGATAGATGTAGATACCCGAGCCTACTTTACTTCAGCAACTATAAT
TATTGCTGTTCCTACAGGGATTAAAATTTTTAGATGGTTAGCAACATTAC
ATGGAACTCAAATTAAATTTACTGCCCCTATATTATGAGCACTGGGATTT
GTATTTTTATTTACTATTGGAGGATTAACCGGAGTAATTTTAGCTAACTC
ATCAATTGATATTATCCTCCATGATACATATTATGTAGTAGCCCATTTCC
ATTATGTATTATCAATAGGGGCGGTATTCGCCATTATAGCCGGATTAGTG
CAATGATTCCCTTTATTTACAGGATTAATAATAAATGAATACCTATTAAA
AATTCAATTTTTCATTATATTTATTGGAGTAAATTTAACATTTTTCCCTC
AACATTTTTTAGGGTTAGCAGGAATGCCACGACGGTATTCTGATTACCCA
GATGCCTATACACCATGGAATGTAATTTCTTCAATTGGCTCATTAATCTC
TATAATTAGAATTTTTCTATTAGTATTTATTTTCTGAGAAAGATTTTCTT
CAATACGAATAATTATTTCTCCTAAAAATCTTTGTACATCAATCGAATGA
TTTCANNNNNNNNNNNNNNNNNNNNNNNNNNNNCACAAGGACGATAAAGA
TTACGTAGTAGTATTTGATTTCCTCGGTAAAGATTCCATTAGATATTATA
ATGAAGTACCTGTGGAGAAACGAGTTTTCAAGAACCTCCAATTATTTATG
GAAAATAAAGCTCCAGGAGATGATTTGTTCGATAGATTAAATACAGCTGT
GATGAACAAACATTTAAACGAATTAATGGAAGGCTTAACCGCCAAAGTGT
TTCGTACTTATAACGCTTCTTGGACCCTACAGCAGCAACTCGAAAAACTG
ACCAATCCAGACGATTCCTTATCCGAAAAAATCCTCTCGTACAACCGTGC
CAATCGAGCGGTTGCCATTCTCTGTAACCATCAGCGTGCTGTACCCAAAG
GCCATCAGAAATCCATGGAAAAACTAAAAGAGAAAATCGAAGCTAAAAAA
GAATCCATACGTGACGGCGAAAGGCAAGTGAAGGATGCACAGAGGGATGC
GAAGCANNNTGGCAGCGTTAAAGAGAAACAGATCTACGACAAGAAAAAGA
AGATGCTAGAGAGACTAAGAGACCAATTAGCTAAATTAGAGATTCAGGAG
ACGGACCGTGATGAAAATAAAACGATTGCTCTCGGCACGTCGAAGCTGAA
CTATTTGGATCCTAGGATCTCGGTTGCCTGGTGTAAGAAGTTTGATGTGC
CCATTGAAAAGATTTATAATAAAACTCAACNGGCGCCGCCGTTCCGCGTC
ATAGGCGACCACCTAAAGGACCGCTTCGACGGCGCGTCGCGCGTCATGCT
CAGCAACTCGGCGAGCTCGCGGGGGGNCANNNNNNNNNNNNACGCGAACC
GTCNNNCAAAGCAGGACAAANNNCTCTCGAACAGCATCGCCTCGAACAGC
ATACACAGCAAGCGCGAGAACCGGCCGCGGAAGTACAAGTACGGTTTTCA
GTTGAAACCGTACAACCCGGACCACAAGCCGCCGAGCCCCAAGGACCTGG
TGTACCTGGAGCCGAGTCCTGGATTCTGTGAGAAGAATCCGAAGCTGGGG
ATACAGGGAACGCACGGGAGGCNAGTGTAATGATACATCGATTGGGGTCG
ATGGTTGCGATTTGAT
>Suniotrichus
GGGAAAAGCCCAGCACTGAATCCCGTGTCCGCCGGGAAATGTAGTGTTTG
GGAGGGTCCGCTATCGTACGACGCGTCCAAGTCCTTCTTGAACGGGGCCA
CATACCCATAGAGGGTGCCAGGCCCGATAGCTGGAGGATCTCTCCTCAGA
GTCGGGTTGCTTGAGAGTGCAGCCCTAAGTGGGTGGTAAACTCCATCTAA
GGCTAAATATGACCACGAGACCGATAGCGAACAAGTACCGTGAGGGAAAG
TTGAAAAGAACTTTGAAGAGAGAGTTCAATAGTACGTGAAACCGTTCAGG
GGTAAACCTGAGAAACCCGAAAGGTCGAATGGGGAGATTCAGCGTGTCTC
GTGGTGTTCGCACCGGGCTGCGCCTTCCGGACGGCGATGAACTCGTGCAC
TTCTCCCCTAGTAGGACGTCGCGACCCGTTGGGTGCCGGTCCCGACGGTG
GAGCCTTGAAGTCCCGGCCGGCCCGCTCGACGGTAAGACAGAGGCGTGGG
GTCGCTAGTTAGCGTCCGGCCCGTCACAAGTTCGTTCGTTGGACCTGTGT
GCCGACCTCGAGCTCGCCGGCTGTTGGTGACGGTGTCCTCGGACAGGCTT
CAACACGCCGGTCGGCGACGCTCTAGCTTTGGGTTTTCAGGACCCGTCTT
GAAACACGGACCAAGGAGTCTAGCATGTGCGCGAGTCATTGGGACCGCAT
CTAAACCTAAAGGCGAAATGAAAGTGAAGGCCGTGCCGAGGGAGGATGGG
TCGTCGTTCTCATCGCGAGATGAGGCGCACCCTAGGCGTACACGCNNNNN
NNNNNNNNNNTACCATGGTGNGATTCAAGAAGACCGACAAGCACCCCNCC
TAAGAACTGGGGNTGACGTAAACGTCTTCGCCAATCTCGACCCTGCCGGT
GAATACGTTGTATCCACCCGCGTCCGCTGCGGCCGCTCCATGGAGGGTTA
CCCATTCAACCCCTGCTTAACCGAAGAGCAATACAAGGAGATGGAGTCGA
AAGTGTCCAGCACCTTGTCCGGTCTCGAAGGCGAACTCAAGGGTACTTTC
TACCCGTTGACCGGCATGGATAAGGATACTCAGCAGAAGCTCATCGACGA
CCACTTCTTGTTCAAGGAGGGCGATCGCTTCCTCCAGGCTGCCAACGCCT
GCCGCTTCTGGCCGTCTGGACGTGGCATCTACCACAACGACAACAAAACA
TTCTTGGTCTGGTGCAACGAGGAGGACCATCTCCGTCTCATCTCCATGCA
AATGGGTGGCGATCTTGGCGAAGTCTACCGTCGTCTCGTGAACGCCGTCA
ACGACATCGAAAAGCGCGTTCCCTTCTCTCATAACGACAGATTAGGTTTC
CTCACTTTCTGCCCATCCAACTTGGGCACAACTGTACGTGCCTCTGTACA
CATCAAAGTACCAAAGCTCGCATCCAACAAGGCCAAGCTCGACGAGNCAA
CCAATGTTCCTACAAAAGTTTTAATTATTGGATCAGGGGGATTATCAATT
GGACAAGCCGGTGAATTCGATTACTCCGGTTCGCAAGCTATCAAAGCGTT
ACAAGAAGAAAATATTCAAACGGTGCTTATTAACCCCAACATTGCAACGG
TACAAACATCGAAAGGTTTAGCTGATAAAATCTATTTTTTACCTTTAGTT
CCTGAATTTGTGGAACAAGTAATACGTGTTGAACGTCCCGGAGGTGTTTT
ATTAACATTTGGAGGTCAGACGGGTTTAAATTGCGGTGTCGAATTACAAA
AGGCTGGTATTTTCGAAAAATACGGTGTTAAAATTTTGGGCACACCTATA
GAAGCTATAATAGATACTGAAGACAGAAAGATTTTTAGCGAAAGAATTGC
TATGATTGGTGAAAAAGTTGCTCCAAGTATGGCTGCTCATTCTGTGCAAG
AAGCTTTGGAAGCTGCTCATCTATTAGGATATCCGGTTATGGCGAGAGCT
GCTTTTTCTTTAGGAGGTTTAGGTTCTGGTTTTGCAAATACAGCTGAAGA
ATTGAAATTGCTTGCACAACAAGCTTTAGCACATTCGAATCAATTAATTA
TTGATAAGTCTTTAAGAGGANNNNNNNNNNNNNCTATAGGTAGAAAANTT
GAAGAAGCATTCCAAAAAGCTTTAAGAATGGTTGATGAAAGTGTAAATGG
TTTCGATCCATACATTAAGGAAGTTAATGATGATGAACTAGAAGAACCTA
CAGATAAACGAATGTTTGTTCTTGCAGCAGCTTTAAGAAAAGGTTACAGT
GTTGATAAACTTTACGACTTAACTAAGATAGATCGATGGTTCCTACAAAA
AATGAAGAATATTATAGATTACAACACTCTTTTGGAGTCTGCTCAACAAT
CTAAACAACAAATTTCGGCGAACACTTATAAACTGTTGCTAAAAGCGAAG
CAAATCGGTTTCAGTGACAAACAAATTGCTGTCGCTGTTAAAAGCACTGA
ACTGGCAGTTAGAAAGCAACGACAAGATTTTGGTATCATTCCATATGTTA
AACAAATAGATACTGTAGCAGCTGAATGGCCAGCCACTACCAATTATCTA
TACTTAACATACAATGCCGACAGCCATGACTTAACATTTACCGACCAACA
TACTATGGTTATCGGTTCAGGAGTTTACAGAATTGGTAGTTCAGTTGAGT
TCGATTGGTGTGCTGTGGGATGTTTAAGAGAGCTTAGAAAACTTAATAAG
AAAACAATAATGGTTAATTACAATCCNGGATCTCATATTATTTCTCAAAC
AAGAGGAAAAAAGGAAACTTTTGGGACTTTAGGAATAATTTATGCAATAA
TAGCAATTGGGCTATTAGGGTTTATTGTATGAGCACATCACATATTTACT
GTAGGAATAGATGTGGATACTCGAGCATATTTTACTTCAGCAACTATAAT
TATTGCCGTACCTACTGGAATCAAAATTTTTAGATGATTAGCTACATTAC
ATGGAACTCAAATTAACTTTTCTCCTTCAATACTTTGATCTTTAGGGTTT
GTTTTTCTATTTACAATTGGGGGATTAACAGGAGTAATTTTAGCTAATTC
ATCTATTGATATTATTCTTCATGATACTTACTATGTAGTAGCACATTTCC
ATTATGTTTTATCTATAGGAGCAGTATTCGCAATTATAGCAGGATTAATT
CAATGGTTCCCTTTATTAACAGGCCTTACCATAAACGATTATTTACTAAA
AATTCAATTTTTTTCTATATTTATTGGTGTTAATTTAACCTTTTTTCCTC
AGCATTTTCTTGGTTTAGCAGGTATACCCCGTCGATACTCAGACTACCCT
GATGCTTACACCCCTTGAAATATTGTGTCTTCAATTGGGTCTGTAATTTC
TTTAATTTCAATTTTTTTATTTATATTTATTATATGAGAAAGGTTTACTT
CAATGCGAATTAATTTATCAAGATTAAATTTAAATTCATCAATTGAATGA
ATACAACTTTATCCCCCTTCAGAACATAGATACCATAAAGACGACAAGGA
TTATGTGGTAGTATTCGACTTTCTCGGTAAGGATTCCATTAGATACTATA
ATGAAGTACCTGTAGAAAAACGTGTCTTCAAAAACCTCCAATTATTTATG
GAAAACAAATCGCCGGGAGACGATTTGTTTGATAGATTAAACACAGCTGT
GATGAACAAACATTTAAACGAGTTAATGGAAGGTTTAACTGCCAAGGTGT
TTCGTACTTATAACGCTTCTTGGACCTTACAACAGCAACTTGATAAATTG
ACCAATCCCGATGATTCCATATCAGAGAAAATTTTATCGTATAATCGTGC
CAACAGAGCCGTGGCTATACTATGTAACCATCAACGTGCAGTACCAAAAG
GTCATCAGAAATCGATGGAGAAGCTCAAAGAAAAAATAGAAACTAAACGG
GATACTATCAAGGATGCCGAAAGGCAAGTCAAAGATGCACAAAGAGATGC
AAAACANNNCGGAAGTGTTAAGGAGAAACAAATTTATGACAAAAAGAAGA
AAACGCTAGAAAGACTAAGAGAACAGTTGGCAAAATTGGAAATTCAAGAG
ACGGATCGTGATGAAAACAAGACAATTGCCCTTGGTACGTCCAAGTTGAA
TTATTTGGACCCTAGAATTTCCGTTGCATGGTGCAAGAAGTTTGGTGTAC
CCATTGAAAAAATTTATAACAAAACTCAACGACTGCCGCCCTTCAGGATA
ATCGGTGATCACCTGAAGGATCGCTTCGATGGCGCTTCCAGAGTGATGCT
GAGCAACTCGGCCAGTTCGAGGGGAANNNNNNNNNNNNNNNACGCGAACC
GTCNNNCGAAGCAGGACAAANNNCTGTCGAACAACATCGCTTCGAACAGC
ATCCACAGCAAACGCGAGAACCGTCCTAGGAAATACAAGTACGGTTTCCA
GTTGAAACCCTACAATCCCGACCATAAGCCTCCGAGTCCCAAAGATCTGG
TGTACTTGGAACCGTCGCCTGGGTTCTGCGAGAAGAACCCGAAGCTGGGT
ATTCAGGGTACTCATGGTAGACNTGTGTAACGATACGTCGATTGGTGTTG
ATGGATGCGATTTGAT
>Neosclerus
GGGAGAAGCCCAGCACTGAATCCCGTGGCCGCCGGGAAATGTAGTGTTTG
GGAGGGTCCGCTATCGTGCGGCGCGTCCAAGTCCTTCTTGAACGGGGCCA
CATACCCATAGAGGGTGCCAGGCCCGATAGCTGGAGGATCTCTCCTCAGA
GTCGGGTTGCTTGAGAGTGCAGCCCTAAGTGGGTGGTAAACTCCATCTAA
GGCTAAATATGACCACGAGACCGATAGCGAACAAGTACCGTGAGGGAAAG
TTGAAAAGAACTTTGAAGAGAGAGTTCAATAGTACGTGAAACCGTTCAGG
GGTAAACCTGAGAAACCCGAAAGGTCGAATGGGGAGATTCAGCGTGTTTA
GTGGTGCTAGCACCGGGCTGCGCCGGCCGGGCGGCGACGAACTCGTGCAC
TTCTCCTCTAGTAGGACGTCGCGACCCGTTGGGCGCCGGTCCCGACGGAG
GAGACTTGGGGTCCCGGCCGGCCCGCTCGACGGTGAGACAGAGGCGTGGG
GTCGCTAGTTAGCGTCCGGCCCGTCACAAGTTCGGGCGTCGGACCTGCGT
GCCGACCTCGAGATCGCCGGCTGCTGGTGACGGTGTCCTCGGACAGACTT
CGACACGCCGGTCGGCGACGCTCTAGCTTTGGGTTTTCAGGACCCGTCTT
GAAACACGGACCAAGGAGTCTAGCATGTGCGCGAGTCATTGGGACCGCAT
CTAAACCTAAAGGCGAAATGAAAGTGAAGGCCGTGCCGAGGGAGGACGGG
TCGTCGTTCTCATCGCGAGATGAGGCGCACCCAGAGCGTACACGCCCCAT
TATCGAAGATTACCATGGTGNGATTCAAAAAGACCGACAAGCACCCCNCC
AAAGAACTGGGGNTGATGTAAACACTTTCGGCAACCTTGATCCAGCTGGT
GAATACGTAGTCTCCACCCGTGTCCGTTGCGGGCGCTCCATGGAAGGCTA
CCCCTTCAACCCATGCTTAACCGAAGAACAATACAAGGAGATGGAAGGCA
AAGTTTCCAGCACTCTGTCTGGCCTTGAAGCTGAACTTAAGGGTACTTTC
TATCCCTTGACTGGAATGGACAAAGATACTCAACAGAAGCTCATTGACGA
TCACTTCTTGTTCAAAGAAGGTGATCGTTTCCTCCAAGCTGCCAACGCTT
GCCGTTTCTGGCCATCTGGACGTGGTATTTACCACAACGACAACAAAACC
TTCTTGGTATGGTGCAACGAAGAAGATCATCTTCGTATCATCTCTATGCA
AATGGGTGGTGATCTTGGTGAAGTCTACCGTCGCCTTGTAACAGCTGTCA
ACGAAATCGAGAAGCGTGTTCCCTTCTCCCATAATGACAGATTAGGTTTC
TTGACCTTCTGCCCAACCAACTTGGGCACAACTGTACGTGCCTCTGTACA
CATTAAAGTACCTAAGCTCGCCGCCAACAAGGCCAAACTTGATGAGNTAA
ATAATGTACCTAAAAAAGTCTTAATAATTGGGTCAGGTGGATTGTCAATT
GGACAAGCTGGAGAATTCGATTATTCAGGTTCACAAGCAATAAAAGCTTT
ACAAGAAGAAAATATTCAAACTGTTCTAATTAATCCAAATATTGCTACAG
TACAAACTTCAAAAGGTTTAGCTGATAAAATATACTTTTTACCTTTAGTG
CCTGAATTTGTAGAACAAGTAATTAGAGTAGAACGTCCTGGAGGCGTATT
GTTAACATTTGGTGGACAAACAGGGTTAAATTGTGGTGTGGAATTACAAA
AAGCTGGTGTATTTGAAAAATACAATGTTCAAATTTTGGGCACACCTATA
GAAGCAATAATACACACCGAAGATAGAAAGATTTTTAGTGACAGAATAGC
ATTAATTGGAGAGAAAGTTGCTCCGAGTATGGCTGCATATTCTGTACAAG
AAGCTTTGGATGCAGCAGATTTATTAGGGTATCCAGTTATGGCACGAGCA
GCATTTTCTCTGGGTGGATTAGGATCTGGTTTTGMTGATACAGATGAAGA
ATTGAAATTACTTGCTCAACAAGCTTTAGCTCATTCTAATCAGTTAATTA
TTGATAAGTCTTTAAAAGGGGGCGAAGTAATGGCTATAGGTAGAAAATTT
GAAGAGGCCTTTCAAAAAGCTTTAAGAATGGTAGATGAAAGTGTGATTGG
TTTCGATCCTAACATAAAAGAAGTCAATGATGATGAACTAAAGGAACCTA
CAGATAAAAGAATGTTTGTTATTGCAGCAGCTTTAAAAAATGGTTATAGT
GTTGATAAATTATATGATCTAACAAAAATCGATCGTTGGTTTTTACAAAA
GATGAAAAATATTATAGATTACAATTCCCGTTTGGAATTAGTTCAACAAA
ATAAATTACAAAATTGCTCAAATATTTACAAGCTGTTATTAAAGGCCAAA
CAAATTGGTTTTAGTGATAAGCAAATTGCTGTTGCTGTTAAAAGTACTGA
ACTTGCAATTCGAAAGCAAAGACAGGATTTAGGAATTACTCCATATGTTA
AACAAATTGATACAGTAGCTGCTGAATGGCCTGCAACCACAAATTATTTG
TATTTAACGTACAATGCTGAAAGTCACGATCTAACTTTTAATGATCAACA
CATAATGGTTATTGGTTCGGGAGTTTATAGAATTGGGAGTTCTGTTGAGT
TTGATTGGTGTGCTGTTGGTTGTTTAAGAGAACTTAGAAAGTTAAATAAA
AAGACAATAATGGTCAATTACAATCCNAGATCCCACATTATTAGACAAGC
TAGAGGAAAAAAAGAAGCTTTTGGAGCTTTAGGAATAATTTATGCAATAA
TAGCTATTGGTTTATTAGGATTTGTTGTTTGGGCTCACCATATATTTACT
GTTGGAATAGACGTAGATACTCGAGCTTATTTCACCTCAGCAACTATAAT
TATTGCTGTCCCTACAGGAATTAAAATTTTTAGATGATTAGCAACTTTAC
ATGGAACACAAATTAAATACACCCCCCCTATATTATGGGCTTTAGGATTT
GTTTTTTTATTTACAATCGGAGGATTAACTGGTGTTATCTTAGCAAATTC
ATCTATTGATATTATTTTACATGATACATATTATGTAGTAGCTCATTTTC
ATTATGTTTTATCAATAGGGGCTGTATTTGCTATTATAGCCGGATTAGTG
CAATGATATCCCTTATTTACTGGATTAACACTAAATGAATACTTATTAAA
AATTCAATTTTTAACTATATTTATTGGAGTAAATTTAACTTTTTTTCCTC
AGCATTTCCTAGGATTAGCGGGAATACCTCGACGATATTCCGATTATCCA
GACGCCTATACTCCTTGAAATATAGTATCTTCTATAGGATCATTGATTTC
AATAAATAGAATTTTTTTACTGTTATTTATTATTTGAGAAAGAATAATTT
CTTTACGAATTAATATTTCAGCAAAAAATTTTCCATCATCAATTGAATGA
ATACAACTGTTTCCTCCAGCAGAACATACATATCATAAAGATGACAAAGA
TTATCTAGTAGTGTTTGATTTTCTTGGTAAGGATTCCATTAGATATTACA
ATGAAGTACCTGTAGAAAAACGTGTTTTCAAAAACCTTCAATTGTTTATG
GAAAACAAATCTCCTGGTGATGATTTGTTTGATAGATTAAACACAGCTGT
GATGAACAAACATTTAAACGAGTTAATGGAAGGTTTAACAGCAAAGGTGT
TTCGTACTTATAACGCTTCTTGGACTCTACAGCAGCAACTTGATAAATTG
ACCAATCCAGATGATTCCATATCCGAAAAAATTTTATCATACAATCGTGC
TAATAGAGCAGTAGCAATACTTTGTAACCATCAACGTGCTGTACCTAAAG
GCCATCAGAAATCTATGGAAAAACTCAAAGAAAAAATTGGAGCTAAAAGG
GAAACTATCAAAGATGCTGAGAGGCAAGTTAAAGATGCACAAAGAGATGC
TAAACANNNTGGAAGTGTTAAGGAGAAGCAGATCTATGATAAAAAGAAGA
AAATGTTGGAAAGACTACGTGAGCAATTGGCCAAGTTGGAAATTCAAGAA
ACCGACCGTGATGAAAATAAAACTATTGCACTTGGTACGTCCAAGCTGAA
CTATTTGGATCCTAGAATCTCGGTCGCTTGGTGTAAGAAGTTTGGTGTGC
CCATTGAAAAAATTTATAACAAAACTCAACGTTTGCCACCCTTCAGGGTA
ATTGGTGATCATTTAAAAGATCGCTTCGATGGTGCTTCTAGAGTAATGTT
GAGCAATTCAGCTAGTTCAAGAGGGANNNNNNNNNNNNNNNACGCTAATC
GTCNNNCAAAACAAGATAAANNNCTTTCGAATAGTATAGCATCGAATAGT
ATACATAGTAAAAGAGAAAACAAGCCGCGCAAGTATAAATATGGTTTTCA
ACTGAAACCGTACAATCCGGACCATAAACCTCCAAGTCCTAAAGATTTAG
TGTACCTGGAACCTTCCCCTGGTTTTTGCGAGAAAAACCCAAAGCTCGGC
ATACAAGGTACTCATGGTAGATNTGTGCAACGATACTTCTATCGGCGTGG
ATGGATGCGATTTGAT
>Lathrobium brunnipes
GGGAGAAGCCCAGCACTGAATCCCGCGGCCGCCGGGAAATGTAGTGTTTG
GGAGGGTCCGTCATCGTACGACGCGTCCAAGTCCTTCTTGAACGGGGCCA
CATACCCATAGAGGGTGCCAGGCCCGATAGCCGGAGGATCTCTCCTCAGA
GTCGGGTTGCTTGAGAGTGCAGCCCTAAGTGGGTGGTAAACTCCATCTAA
GGCTAAATATGACCACGAGACCGATAGCGAACAAGTACCGTGAGGGAAAG
TTGAAAAGAACTTTGAAGAGAGAGTTCAATAGTACGTGAAACCGTTCAGG
GGTAAACCTGAGAAACCCGAAAGGTCGAATGGGGAGATTCAGCGTGTCTC
GTGGCGTTCGCGCCGGTTCGCGCCCTCCGAACCGCGGCGAACTCGTGCAC
TTCTCCCCTAGTAGGACGTCGCGACCCGTTGGGCGCCGGTCTCGGGGGTG
GAGCCTCTGGGTCCCGGCCGGCACGCTCGACGGTAGGACAGAGACGTGGG
GTCGCGAGTTCGCGTCCGGCCCGTCACAAGCTCGGGCGTCGGACCTGTGT
GCCGACCTCGAGCACGCCGGCTGTTGGTGGCGGTGTCCTCGGACAGACTC
CAACACGTCGGTCGGCGACGCTTTAGCTTTGGGTTTTCAGGACCCGTCTT
GAAACACGGACCAAGGAGTCTAGCATGTGCGCGAGTCATTGGGACCGCAT
CTAAACCTAAAGGCGAAATGAAAGTGAAGGCCGTGCCGAGGGAGGATGGG
TCGTCGTTCTCATCGCGAGATGAGGCGCACCCAGAGCGTACACGCCCCAT
CATCGAAGACTACCATGGTGNGATTCAAGAAGACCGACAAGCATCCCNCC
CTCCAACTGGGGNTGACGTAAACACTTTCGTCAACCTTGACCCTGCCGGT
GAATACGTCGTGTCAACTCGCGTACGTTGCGGCCGCTCCATGGAAGGTTA
CCCCTTCAACCCCTGCTTAACCGAAGATCAATACAAGGAGATGGAAGGGA
AGGTTTCCACCACTCTCTCCGGACTCGAGGGTGAACTTAAGGGTACCTTC
TACCCATTGACCGGAATGGACAAGGATACTCAACAGAAATTGATCGATGA
CCATTTCTTGTTCAAGGAGGGAGATCGTTTCCTCCAGACCGCCAACGCTT
GCCGTTATTGGCCATCTGGACGTGGTATCTACCACAACGACAACAAAACA
TTCTTGGTCTGGTGCAACGAAGAAGATCATCTCCGTATCATCTCCATGCA
GATGGGTGGTGATCTTGGTGAGGTCTACCGTCGCCTCGTCACGGCCGTCA
ACGAAATTGAGAAGCGCGTACCATTCTCTCACAATGACAGATTAGGTTTC
CTCACTTTCTGCCCAACCAACTTGGGCACAACTGTACGTGCCTCTGTTCA
CATTAAAGTACCTAAGCTCGCCGCCAACAAGGCCAAGCTTNNNNNNNCGT
GTGAAGTTCCAAAAAAAGTTTTAATAATCGGGTCTGGTGGTTTATCAATT
GGTCAAGCTGGAGAATTCGACTAYTCAGGTTCCCAAGCAATTAAAGCACT
TCAAGAGGAAAATATTCAAACGGTCTTAATAAATCCTAACATTGCAACTG
TACAAACATCCAAAGGTTTGGCCGATAAAGTTTACTTTCTTCCGTTAGTC
CCGGAATACGTGGAGCAAGTCATTAGAAGTGAAAGGCCTGATGGTGTATT
ACTGACATTCGGAGGACAGACAGGGTTAAATTGCGGTGTGGAGCTTCAGA
AGGCYGGTGTTTTCGAAAAGTATGGAGTTAAAATTTTGGGTACACCTATT
GAGGCAATCATCGATACTGAAGATAGAAAAATATTTAGTGATAGAATAGC
TTTAATCGGAGAGAAGGTAGCACCCAGCATGGCCGCTTATTCAGTTCAAG
AAGCTTTGGAAGCAGCTGAATTATTAGGATATCCTGTAATGGCAAGAGCT
GCCTTTTCCTTGGGTGGATTAGGTTCAGGATTTGCGGACACCGCAGAAGA
GTTAAAATCACTTGCACAACAAGCACTTGCACATTCCACTCAGTTAATTA
TTGATAAGTCTTTGAAAGGTGGTGAAGTAATGGCCATTGGTAGAAAATTC
GAGGAAGCTTTCCAAAAGGCGTTGAGAATGGTTGATGAAAGTGTAACTGG
TTTTGATCACAACATTAAACAAGTTAATGATGAAGARTTAAAAGAACCCA
CTGATAAAAGRATGTTTGTAGTTGCCGCTGCTTTAAAAAGTGGTTATACT
GTCGATAAATTATATGATTTAACAAAAATTGATCGTTGGTTTTTACAAAA
AATGAAGAACATTATTGACCATACTACTTTGCTAGAGTCGACTGAACAGA
TTAAATTANNNNNNNNNNNNNNNACAGCWAAAATTTTGTTGAAAGCAAAG
CAAATTGGATTTAGTGATAAGCAAATTGCCGCAGCTTGTAAAAGCACTGA
ACTTGCAATTAGAAAACAACGCCAAGATTTTAATATYACTCCTTATGTTA
AGCAGATAGATACTGTGGCTGCTGAATGGCCTGCTACTACAAATTACTTA
TATTTAACGTATAATGCTGGAAGTCACGATATAACTTTTACYGAGGAGCA
CATAATGGTTATTGGATCTGGAGTTTATAGAATTGGAAGTTCTGTTGAAT
TTGATTGGTGTGCAGTTGGGTGTCTACGTGAGCTTAGAAAATTAAATAAA
AAAACAATAATGGTGAATTACAATCCNAGATCCCATATTATTAGCCAGGC
TAGAGGTAAGAAGGAAACTTTTGGAGCTTTAGGAATAATTTATGCTATGA
TAGCAATTGGATTATTAGGGTTTGTTGTTTGAGCTCACCACATATTTACG
GTAGGAATGGATGTTGATACCCGAGCTTATTTTACGTCGGCAACAATAAT
TATTGCAGTTCCAACTGGAATCAAAATTTTTAGGTGATTAGCAACATTAC
ATGGTACCCAAGTAAGTTTTAATCCCCCAATACTCTGAGCATTAGGATTT
GTGTTTTTATTTACAATTGGTGGATTAACTGGGGTAATTTTAGCTAACTC
CTCTATTGACATTATTCTCCACGATACATATTATGTAGTTGCCCACTTTC
ATTATGTTTTATCTATGGGTGCAGTATTCGCTATTATAGCAGGATTAGTT
CAATGATTCCCCCTTTTTACTGGAGTAACATTAAATGATAACCTTTTAAA
AATTCAATTTTTTGTAATATTTACTGGAGTAAATTTGACCTTTTTCCCAC
AACATTTTTTAGGATTAGCTGGAATACCTCGACGATATTCAGATTATCCA
GATGCCTACACAACTTGAAATGTTATTTCTTCAATTGGATCTCTAATTTC
TATAGTTAGAATTTTCCTCCTACTATTTATTATCTGGGAAAGTTTTACTT
CAATACGAAAAACACTATCCGCAAAAAATTTTTCTACTTCAATTGAGTGA
TACCAACTTCATCCTCCTGCTGAACATAGATATCATAAAGACGACAAGGA
TTATGTTGTTGTTTTCGATTTYCTGGGTAAAGATTCCATTAGATATTATA
ATGAAGTACCKGTGGAGAAACGTGTCTTCAAGAACCTCCAGTTGTTCATG
GAGAACAAAGCGAAAGCCGACGATCTATTCGACAGACTAAACACGGCCGT
GATGAACAAGCATTTAAACGAACTCATGGAGGGTTTGACCGCCAAGGTAT
TTCGTACTTACAACGCCTCTTTTACGCTGCAACAGCAACTCGACAAGCTG
ACCAACGCCGATGATTCCATATCTGAAAAGATTCTATCGTACAACCGTGC
CAATAGGGCCGTTGCCATTCTGTGTAACCATCAACGTGCTGTGCCCAAGG
GCCATCAAAAATCCATGGAGAAGTTAAAGGAGAAAATCGACGCCAAAAGG
GAGAACATAAGAGACGCAGAGCGGCAGGTTAAAGATGCGCAGAAGGACGC
AAAGCGNNNTGGAAGCGTCAAGGAGAAGCAGATCTACGACAAGAAGAAGA
AGATGTTGGAGCGGCTTAAGGAACAACTTGCCAAGTTGGAGATCCAAGAG
ACGGATCGCGACGAAAATAAAACCATCGCACTCGGTACGTCCAAGTTGAA
CTATCTGGACCCGAGAATCTCGGTCGCCTGGTGTAAGAAGTTCGATGTGC
CCATTGAAAAGATTTATAACAAAACTCAACGCCTTCCACCCTTCCGGGTG
ATCGGAGATCACCTGAAGGACCGCTTCGACGGGGCCTCCCGTGTAATGCT
GAGCAACTCCGCTTCCTCCAGGGGCANNNNNNNNNNNNNNNACGCGAATC
GTCNNNCAAAGCAAGACAAGNNNCTCTCCAACAACATCGCCTCCAACAGC
ATCCACAGCAAGCGCGAGAACCGCCCGCGCAAATACAAGTACGGCTTCCA
ACTCAAGCCCTACAACCCCGATCATAAACCTCCAAGTCCTAAGGACCTTG
TATACCTGGAGCCTTCACCCGGTTTCTGCGAGAAGAACCCCAAACTGGGT
ATACAAGGCACGCACGGCAGACNAGTGCAACGATACTTCCATAGGTGTCG
ACGGTTGCGATCTGAT
>Lobrathium candicum
GGGAGAAGCCCAGCACTGAATCCCGTGGCCGCCGGGAAATGTAGTGTTTG
GGAGGGTCCGTCATCGTACGACGCGTCCAAGTCCTTCTTGAACGGGGCCA
CATACCCATAGAGGGTGCCAGGCCCGATAGCCGGAGGATCTCTCCTCAGA
GTCGGGTTGCTTGAGAGTGCAGCCCTAAGTGGGTGGTAAACTCCATCTAA
GGCTAAATATGACCACGAGACCGATAGCGAACAAGTACCGTGAGGGAAAG
TTGAAAAGAACTTTGAAGAGAGAGTTCAATAGTACGTGAAACCGTTCAGG
GGTAAACCTGAGAAACCCGAAAGGTCGAATGGGGAGATTCAGCGTGTCTC
GTGGTGCTTGCACCGGGCCGCGCCTTCCGAACCGCGACGAACTCGTGCAC
TTCTCCCCTAGTAGGACGTCGCGACCCGTTGGGCGCCGGTCCCGAGGGTG
GAGCCTCGGGGTCCCGGCCGGCACGCTCGACGGTAAGACAGTGGCGTGGG
GTCGCGAGTTCGCGTCCGGCCCGTCACAAGCTCGGGCGTCGGACCTGTGT
GCCGACCTCGAGCTCGCCGGCTGTTGGTGACGGTGTCCTCGGACAGACTT
CAACACGTCGGTCGGCGACGCTTTAGCTTTGGGTTTTCAGGACCCGTCTT
GAAACACGGACCAAGGAGTCTAGCATGTGCGCGAGTCATTGGGACCGCAT
CTAAACCTAAAGGCGAAATGAAAGTGAAGGCCGCGCCGAGGGAGGATGGG
TCGTCGTTCTCATCGCGAGATGAGGCGCACCCAGAGCGTACACGCCCCAT
CATTGAAGACTACCATGGTGNGATTCAAGAAGACCGACAAGCACCCCNCC
TTCCAACTGGGGNAGATGTCAACACTTTCGTCAACCTTGACCCTGCTGGC
GAATACGTTGTATCTACTCGCGTACGTTGCGGCCGCTCCATGGAGGGCTA
CCCATTCAACCCCTGCTTAACCGAAGATCAATACAAGGAGATGGAACAGA
AGGTTTCCACCACTTTGTCTGGACTCGAGGGTGAACTTAAGGGTACCTTC
TACCCATTGACCGGAATGGATAAGGACACCCAACAGAAGCTCATCGATGA
CCATTTCTTGTTCAAGGAAGGAGATCGTTTCCTCCAAACTGCTAACGCTT
GCCGTTATTGGCCGTCTGGACGTGGTATCTACCATAACGACAACAAAACA
TTCTTGGTCTGGTGCAACGAAGAGGATCATCTCCGCATCATCTCCATGCA
GATGGGTGGTGATCTTGGTGAAGTCTACCGTCGCCTTGTCACAGCCGTCA
ACGAAATTGAGAAGCGCGTACCCTTCTCTCACAATGACAGATTAGGTTTC
CTTACCTTCTGCCCAACTAACTTAGGTACAACTGTACGTGCCTCTGTACA
CATCAAAGTACCTAAGCTCGCTGCCAACAAGGCTAAGCTTGATGAGNTAA
GTGTAGTTCCAAAAAAAGTTTTAATAATTGGTTCCGGTGGTTTATCAATT
GGACAAGCCGGAGAATTTGATTATTCAGGCTCGCAAGCAATTAAAGCACT
TCAAGAGGAAAATATTCAAACTGTTTTAATAAATCCGAACATTGCAACTG
TCCAAACTTCTAAAGGTTTAGCTGATAAGGTTTATTTCCTTCCGTTAGTA
CCAGAGTATGTTGAACAAGTAATTAGAGTTGAAAGACCAAGCGGTGTTTT
ACTAACTTTCGGCGGACAAACAGGGTTAAATTGTGGCGTGGAGCTTCAAA
AGGCTGGAGTTTTCGAAAAATATGGAGTTAAAATTTTGGGTACACCTATT
CAAGCAATCATCGATACAGAAGACAGAAAAATATTTAGCGATAGAATAGC
ATTAATTGGAGAAAAGGTAGCACCGAGTATGGCTGCGTATTCAGTACAAG
AAGCTTTGGAAGCGGCAGAATTTTTAGGTTATCCTGTTATGGCAAGAGCT
GCTTTTTCTTTGKRWACCTAGAGGATCNNNNNNNNNNNNNNNNNNNNNNN
NNNNNNNNNNNNNNNNNNNNNNNNNNNNNNNNNNNNNNNNNNNNNNNNNN
NNNNNNNNNNNNNNNNNNNNGGCGAAGTAATGGCTATTGGTAGAAAATTT
GAGGAAGCCTTCCAAAAGGCATTAAGAATGGTTGATGAAACTGTAACCGG
TTTTGATCATAATATTAAGCAAGTTAATGATGAAGAATTAAARGAACCAA
CTGATAAGAGAATGTTTGTTGTTGCTGCTGCTTTAAAAAGTGGTTATAGT
GTTGATAAATTATACGATTTAACAAAAATTGATCGTTGGTTTTTACAAAA
AATGAAAAACATTATAGACCATACTACTTTGCTAGAGTCGACTGAACAAA
TCAAACTANNNNNNNNNNNNNNNACAGCTAAAATTTTGTTAAAGGCAAAG
CAAATTGGATTTAGCGACAAGCAGATTGCTGCWGCTTGCAAAAGCACTGA
GCTTGCTATTAGAAAACAACGTCAAGATTTTAATATTACTCCATATGTTA
AGCAAATTGATACCGTAGCTGCTGAATGGCCTGCTACTACAAATTACTTA
TATTTAACTTATAATGCGGGAAGTCATGATTTAACGTTTGATGATGAGCA
TACGATGGTTATTGGATCTGGAGTTTATAGGATTGGAAGTTCGGTTGAAT
TTGATTGGTGTGCAGTTGGATGTTTGCGTGAGCTTAGAAAATTAAATAAA
AAGACAATAATGGTAAATTACAATNCCAGATCTCATATTATCAGACAAGC
AAGAGGAAAAAAGGAAACATTTGGAACTTTAGGAATAATCTATGCTATAA
TAGCAATTGGTTTACTTGGATTTGTTGTATGAGCTCATCATATATTTACA
GTAGGAATAGATGTTGATACACGAGCTTATTTTACATCAGCAACTATAAT
TATTGCTGTTCCAACAGGAATTAAAATTTTTAGTTGATTAGCAACTTTTC
ATGGAACTCAGATTAATTTTAATCCGCCAATGCTTTGAGCTTTAGGATTT
GTTTTTTTATTTACTATTGGAGGATTGACAGGAGTAATTTTAGCTAATTC
TTCTATTGATATTATTTTACATGATACATATTATGTAGTAGCTCATTTTC
ATTATGTTCTTTCAATAGGAGCTGTATTTGCTATTATAGCAGGATTAGTT
CAATGATTTCCTTTATTTACAGGATTAACTTTAAACAAAAATATACTTAA
AATTCAATTTTTTGTTATATTTACAGGAGTTAATTTAACTTTTTTCCCAC
AACATTTTTTAGGTTTAGCAGGTATACCTCGACGATACTCAGATTATCCT
GATGCATATACTACTTGAAATGTAATTTCATCAATTGGATCTCTAATTTC
AATAATTGGAATTTTTTTACTATTATTTTGTGTTTGAGAAAGATTTGTTT
CTATACGAAAAATTTTATCTGCAAAAAATTTTACTACATCAATTGAATGA
TATCAATCTTATCCTCCTGCTGAACATAGTTATNNNNNNNNNNNNNNNNN
NNNNNNNNNNNNNNNNNNNNNNNNNNNNNNNNNNNNNNNNNNNNNNNNNN
NNNNNNNNNNNNNNNNNNNNNNNNNNNNNNNNNNNNNNNNNNNNNNNNNN
NNNNNNNNNNNNNNNNNNNNNNNNNNNNNNNNNNNNNNNNNNNNNNNNNN
NNNNNNNNNNNNNNNNNNNNNNNNNNNNNNNNNNNNNNNNNNNNNNNNNN
NNNNNNNNNNNNNNNNNNNNNNNNNNNNNNNNNNNNNNNNNNNNNNNNNN
NNNNNNNNNNNNNNNNNNNNNNNNNNNNNNNNNNNNNNNNNNNNNNNNNN
NNNNNNNNNNNNNNNNNNNNNNNNNNNNNNNNNNNNNNNNNNNNNNNNNN
NNNNNNNNNNNNNNNNNNNNNNNNNNNNNNNNNNNNNNNNNNNNNNNNNN
NNNNNNNNNNNNNNNNNNNNNNNNNNNNNNNNNNNNNNNNNNNNNNNNNN
NNNNNNNNNNNNNNNNNNNNNNNNNNNNNNNNNNNNNNNNNNNNNNNNNN
NNNNNNNNNNNNNNNNNNNNNNNNNNNNNNNNNNNNNNNNNNNNNNNNNN
NNNNNNNNNNNNNNNNNNNNNNNNNNNNNNNNNNNNNNNNNNNNNNNNNN
NNNNNNNNNNNNNNNNNNNNNNNNNNNNNNNNNNNNNNNNNNNNNNNNNN
NNNNNNNNNNNNNNNNNNNNNNNNNNNNNCGCCTCCCGCCGTTCAGGGTG
ATCGGCGATCACCTGAAGGACCGCTTCGACGGTGCCTCTCGCGTAATGCT
CAGCAATTCGGCGAGCTCTAGGANNNNNNNNNNNNNNNNNNATTCGAACC
GTCNNNCAAAGCAAGACAAGNNNCTTAGCAACAACATAGCGTCGAATAGC
ATACACAGCAAAAGGGAAAATCGCCCGCGCAAATATAAGTACGGCTTCCA
GCTTAAGCCGTACAATCCCGATCATAAGCCTCCGAGCCCCAAGGACTTGG
TTTACTTGGAGCCGTCGCCGGGTTTCTGCGAGAAGAACCCGAAACTGGGG
ATACAGGGCACGCACGGAAGGCNAGTGCAACGATACGTCCATAGGCGTCG
ACGGTTGCGACTTGAT
>Tetartopeus
GGGAGAAGCCCAGCACTGAATCCCGTGGCCGCCGGGAAATGTAGTGTTTG
GGAGGGTCCGTCATCGTGCGACGCGTCCAAGTCCTTCTTGAACGGGGCCA
CATACCCATAGAGGGTGCCAGGCCCGATAGCTGGAGGACCTCTCCTCAGA
GTCGGGTTGCTTGAGAGTGCAGCCCTAAGTGGGTGGTAAACTCCATCTAA
GGCTAAATATGACCACGAGACCGATAGCGAACAAGTACCGTGAGGGAAAG
TTGAAAAGAACTTTGAAGAGAGAGTTCAATAGTACGTGAAACCGTTCAGG
GGTAAACCTGAGAAACCCGAAAGGTCGAATGGGGAGATTCAGCGTGTCTC
GTGGTGCGTGCACCGGGACGCGCCCTCCGAACCGCGGCGAACTCGTGCAC
TTCTCCCCTAGTAGGACGTCGCGACCCGTTGGGCGCCGGTCCCGAGGGTG
GAGCCTTGGGGTCCCGGCCGGCCCGCTCGACGGTAAGACAGAGGCGTGGG
GTCGCGAGTTCGCGTCCGGCCCGTCACAAGCGCGGGCGTCGGACCTGTGT
GCCGACCTCGAGCTCGCCGGCTGTTGGTGACGGTGTCCTCGGACAGACTT
CGACACGCCGGTCGGCGACGCTTTAGCTTTGGGTTTTCAGGACCCGTCTT
GAAACACGGACCAAGGAGTCTAGCATGTGCGCGAGTCATTGGGACCGCAT
CTAAACCTAAAGGCGAAATGAAAGTGAAGGCCGTGCCGAGGGAGGATGGG
TCGTCGTTCTCATCGCGAGATGAGGCGCACCCAGAGCGTACACGCCCAAT
CATTGAAGACTATCATGGTGNGATTCAAGAAGACCGACAAGCATCCCNCC
ATCAAACTGGGGNTGATGTTAACACTTTCGTCAACCTTGACCCTGCTGGT
GAATACGTTGTATCCACCCGTGTACGTTGCGGCCGTTCAATGGAAGGTTA
TCCCTTCAACCCTTGCTTAACCGAGGATCAATACAAGGAGATGGAACAAA
AAGTTTCAACCACTTTGTCTGGACTTGAAGGCGAACTTAAGGGTACCTTC
TACCCATTGACTGGAATGGATAAGGATACTCAACAAAAATTGATTGATGA
CCATTTCTTGTTCAAGGAAGGTGATCGTTTCCTTCAAACCGCTAACGCTT
GCCGTTATTGGCCATCTGGACGTGGTATCTACCACAACGATAACAAAACA
TTCTTGGTCTGGTGCAACGAAGAGGATCATCTCCGTATCATCTCCATGCA
AATGGGTGGTGATCTTGGTGAAGTATACCGTCGCCTTGTAACGGCCGTCA
ACGAAATTGAGAAGCGCATCCCATTCTCTCACAATGACAGATTAGGTTTC
CTTACCTTCTGCCCAACCAACTTGGGTACAACTGTACGTGCCTCTGTACA
CATCAAAGTACCTAAGCTCGCTGCCAACAAGGCCAAGCTTGATGAANTAA
GCGAAGTTCCAAAAAAAGTTTTAATAATTGGATCCGGTGGATTATCGATC
GGTCAAGCTGGAGAATTCGATTATTCAGGTTCACAAGCAATTAAAGCYCT
MCAAGAAGAAAATATACAAACAGTTTTAATTAATCCAAACATTGCAACGG
TACAAACTTCCAAAGGCTTGGCCGATAAAGTTTATTTCCTACCTTTAGTA
CCTGAATATGTAGAGCAAGTTATTCGGGTTGAAAGACCTGGAGGTGTATT
ATTAACATTTGGCGGACAAACAGGGTTAAATTGTGGTGTTGCCCTTCAAA
AAGCTGGAGTTTTYGAAAAATACGGTGTTAAAATTTTGGGCACACCTATT
CAAGCAATTATCGATACMGAAGATCGAAAAATTTTTAGTGATAGAATAGC
ATTAATTGGAGAAAAAGTTGCACCAAGTATGGCTGCATATTCTGTACAAG
AAGCTTTAGAAGCTGCCGAGTTATTAGGATACCCTGTAATGGCAAGAGCA
GCATTTTCATTAGGAGGTTTAGGTTCTGGATTTGCAAATACCTCGGAGGA
GTTAAAATCTTTAGCGCAACAAGCACTTGCACATTCCAATCAATTAATTA
TTGATAAGTCTTTGAAAGGGGGTGAAGTTATGGCGATTGGTAGAAAATTC
GAGGAGGCTTTCCAAAAGGCTTTAAGAATGGTCGATGAAAGTGTAACAGG
TTTTGATCACGATATCAAGCAAGTTAACGATGAAGAATTAAAGGAACCTA
CAGATAAGAGAATGTTTGTAGTTGCAGCTGCATTAAAAAGTGGTTATAGC
GTTGATAAATTATATGATTTAACGAAAATTGATCGATGGTTTTTGCAAAA
AATGAAAAATATTATTGATCTTACGACTTTACTAGAATCGACAGAACAAA
TAAAATTANNNNNNNNNNNNNNNACAGCTAATATTTTATTAAAAGCAAAG
CAAATTGGATTTAGTGATAAACAGATTGCTGCTGCTTGTAAAAGTACGGA
ACTTGCTATAAGAAAACAACGTCAAGATTTTAATATTACTCCGTATGTTA
AGCAGATTGATACTGTCGCTGCTGAATGGCCGGCTACTACGAATTATCTA
TACTTAACTTATAATGCTGGAAGTCATGATTTAACCTTTGCTGAAGAGCA
TACAATGGTTATAGGTTCAGGAGTTTATAGAATTGGTAGTTCTGTTGAAT
TTGATTGGTGTGCAGTTGGATGTTTACGTGAGTTAAGAAAATTAAATAAA
AAAACAATCATGGTAAATTACAATCCNGGATCTCATATCATTAGGCAAGC
CAGAGGAAAAAAGGAAACTTTTGGAACTCTAGGTATAATTTATGCAATAA
TAGCAATTGGATTACTAGGATTTGTAGTATGAGCCCATCATATATTTACT
GTGGGTATAGATGTAGATACCCGAGCTTATTTTACATCAGCAACAATGAT
TATTGCTGTACCAACTGGAATTAAAATTTTCAGATGATTAGCCACTTTAC
ATGGAATCCAACTAAACTTTAACCCGCCTACTCTATGAGCTCTAGGATTT
GTATTCTTATTTACTATTGGAGGATTAACTGGAGTTATCCTAGCTAATTC
TTCTATTGATATTATTTTACATGATACTTATTATGTAGTAGCTCATTTTC
ATTATGTTCTGTCAATAGGAGCTGTATTTGCAATTATGGCAGGATTAGTT
CAATGATTCCCCTTATTTACAGGACTTAGACTAAATGAAAAATTATTGAA
AATTCAATTTTTTTCAATATTCATTGGAGTAAATTTAACCTTTTTTCCTC
AGCATTTTCTTGGATTAGCCGGGATACCTCGACGATACTCTGATTATCCT
GATGCCTATACAACCTGAAATGTAATTTCATCAATTGGATCTTTAATTTC
AACTATAAGTATTTTACTTTTATTATTTATTATTTGAGAAAGGTTTTCCT
CATCTCGTATAATTTTATCAACTAAAAATTTTTCTACTTCAATTGAATGA
TACCAATCCTATCCTCCCTCTGAACACAGATATCATAAAGACGACAAGGA
TTACGTTGTGGTCTTTGATTTCCTCGGTAAGGATTCSATTAGATATTACA
ATGAAGTACCTGTGGAGAAACGTGTTTTCAAAAACCTCCAATTGTTCATG
GAAAACAAGGCGCCCGGCGATGATTTATTCGATAGGCTTAACACGGCTGT
TATGAATAAGCATTTAAACGAGCTAATGGAAGGTTTAACCGCCAAGGTAT
TTCGTACTTATAACGCCTCTTGGACTTTACAACAACAACTCGAGAAACTC
ACAAATGAAGACGATTCCATATCCGAGAAGATCTTATCGTATAACCGTGC
CAATAGGGCGGTGGCTATCCTCTGTAACCATCAACGTGCCGTACCTAAAG
GCCATCAGAAATCTATGGAGAAATTAAAGGAAAAAATTGAAACTAAAAAG
GAGAATATTAGAGATGCAGAACGGCAGGTAAAAGATGCGCAGAAGGACGC
AAAGCANNNTGGAAGCGTTAGGGAGAAGCAGATCTACGATAAGAAGAAGA
AAATGTTGGAGCGGCTTAGGGAGCAACTGGCGAAGCTCGAGATACAGGAG
ACGGACCGCGACGAGAATAAGACAATTGCTCTCGGTACGTCCAAGCTGAA
TTATTTGGACCCGAGGATCTCGGTTGCTTGGTGTAAGAAATTCGGTGTGC
CCATCGAAAAAATCTACANNNNNNNNNNNCGGCTTCCCCCGTTTCGCGTG
ATCGGTGACCACCTGAAGGACCGCTTCGACGGTGCCTCGCGTGTCATGCT
CAGCAACTCAGCGAGTTCCCGAGGCANNNNNNNNNNNNNNNACGCCAATC
GTCNNNCCAAACAGGATAAGNNNCTCAGCAACAACATAGCTTCCAACAGT
ATACACAGTAAAAGGGAGAATCGCCCAAGGAAATACAAGTATGGCTTCCA
GCTTAAGCCGTATAATCCTGACCATAAACCACCGAGCCCTAAAGATTTGG
TGTATCTAGAGCCATCACCTGGTTTCTGCGAGAAGAATCCGAAATTAGGG
ATACAAGGCACGCATGGAAGACNAGTGCAACGATACTTCAATAGGTGTTG
ATGGTTGCGATTTAAT
>Platydomene bicolor
GGGAGAAGCCCAGCACTGAATCCCGTGGCCGCCGGGAAATGTAGTGTTTG
GGAGGGTCCGTCATCGTGCGACGCGTCCAAGTCCTTCTTGAACGGGGCCA
CATACCCATAGAGGGTGCCAGGCCCGATAGCTGGAGGATCTCTCCTCAGA
GTCGGGTTGCTTGAGAGTGCAGCCCTAAGAGGGTGGTAAACTCCATCTAA
GGCTAAATACGACCACGAGACCGATAGCGAACAAGTACCGTGAGGGAAAG
TTGAAAAGAACTTTGAAGAGAGAGTTCAATAGTACGTGAAACCGTTCAGG
GGTAAACCTGAGAAACCCGAAAGGTCGAATGGGGAGATTCAGCGTGGCTC
GTGGTGCTTGCACCGGGCCGCGCCCTCCGAACCGCGACGAACTCGTGCAC
TTCTCCCCTAGTAGGACGTCGCGACCCGTTGGGCGCCGGTCCCGAGGGTG
GAGCCTGCGAATCCCGGCCGGCCCGCTCGACGGTAAGACAGTGGCGTGGG
GTCGCGAGTTCGCGTCCGGCCCGTCGCAAGCTCGGGCGTCGGACCTGTGT
GCCGACCTCGAGCTCGCCGGCTGCTGGCGACGGTGTCCTCGGACAGACTT
CGACACGCCGGTCGGCGACGCTTTAGCTTTGGGTTTTCAGGACCCGTCTT
GAAACACGGACCAAGGAGTCTAGCATGTGCGCGAGTCATTGGGACCGCAT
CTAAACCTAAAGGCGAAATGAAAGTGAAGGCCGCGCCGAGGGAGGATGGG
TCGTCGTTCTCATCGCGAGATGAGGCGCACCCAGAGCGTACACGCCCCAT
CATTGAAGACTACCATAGTGNGATTCAAGAAGACCGACAAGCACCCCNCC
TTCCAACTGGGGNCGATGTCAACACTTTCGTCAACCTTGACCCTGCTGGC
GAATACGTTGTATCTACTCGCGTACGTTGCGGCCGCTCCATGGAGGGCTA
TCCCTTCAACCCCTGCTTAACTGAAGATCAATACAAGGAGATGGAACAGA
AAGTTTCCACCACTTTGTCTGGACTCGAGGGTGAACTTAAGGGTACCTTC
TACCCATTGACCGGAATGGACAAGGACACTCAACAGAAGCTCATCGATGA
CCATTTCTTGTTCAAGGAAGGAGATCGTTTCCTCCAAACTGCCAATGCTT
GCCGTTATTGGCCGTCTGGACGTGGTATCTACCACAACGACAACAAAACA
TTCTTGGTCTGGTGCAACGAAGAGGATCATCTCCGCATCATCTCCATGCA
GATGGGTGGTGATCTTGGTGAAGTCTACCGTCGCCTTGTCACAGCCGTCA
ACGAAATTGAGAAGCGTATACCCTTCTCTCACAATGACAGATTAGGTTTC
CTTACCTTCTGCCCAACCAACTTAGGTACAACTGTACGCGCCTCTGTACA
CATTAAAGTACCTAAGCTCGCTGCCAACAAGGCTAAGCTTGATGAGNTAA
GTGTAGTTCCAACAAAAGTCTTAATAATTGGCTCCGGTGGTTTATCAATT
GGACAAGCCGGAGAATTCGATTATTCAGGCTCCCAAGCAATTAAAGCACT
TCAAGAAGAAAATATTCAAACTGTTTTAATAAATCCGAACATTGCAACTG
TCCAAACTTCTAAAGGTCTAGCTGATAAGGTTTATTTCCTCCCTTTAGTA
CCAGAGTATGTTGAACAAGTAATAAGAGTTGAAAGACCAAGCGGGGTTTT
ATTAACTTTCGGTGGACAAACAGGGTTAAATTGTGGCGTGGAACTTCAAA
AGGCTGGAGTTTTYGAAAAATATGGAGTCAATATTTTGGGTACACCTATT
CAAGCAATCATTGATACAGAAGACAGAAAAATATTTAGTGATAGAATAGC
ATTGATTGGAGAAAAGGTAGCACCGAGTATGGCTGCGTATTCGGTACAAG
AAGCTTTAGAAGCTGCTGAATTTTTAGGATACCCAGTTATGGCAAGAGCT
GCTTTTTCTTTGGGAGGATTAGGATCTGGATTTGCTAATACAGCAGAAGA
ATTAAAATCTCTAGCACAGCAAGCACTGGCACATTCCAGTCAGTTAATTA
TCGATAAGTCTTTGAAAGGAGGTGAAGTAATGGCTATTGGTAGAAAATTT
GAGGAAGCCTTCCAAAAGGCATTGAGAATGGTTGATGAAAGTGTAACTGG
TTTTGATCATAACATTAAACAAGTTAATGATGAAGAATTAAAGGAACCTA
CTGATAAGAGAATGTTTGTTGTTGCTGCTGCTTTAAAAAGTGGTTATAGC
GTTGATAAATTATACGATTTAACAAAAATTGATCGTTGGTTCTTACAAAA
AATGAAAAACATTATAGATCATACTAGTTTGCTAGAGTCGACTGAACAAA
TCAAATTANNNNNNNNNNNNNNNACAGCTAAAATGTTATTAAAGGCAAAG
CAAATTGGATTTAGCGACAAGCAAATTGCTGCAGCTTGCAAAAGCACTGA
GCTTGCTATTAGAAAACAACGTCAAGATTTTAATATTACTCCATATGTTA
AACAAATTGATACTGTAGCCGCTGAATGGCCTGCTACTACAAATTACTTA
TACTTAACTTATAATGCAGGAAGCCATGATTTAACCTTTGCTGATGAGCA
TACAATGGTTATTGGGTCTGGAGTTTATAGGATTGGAAGTTCAGTTGAAT
TTGATTGGTGTGCTGTCGGATGTTTACGAGAGCTTAGAAAATTAAATAAA
AAGACAATAATGGTAAATTACAATCCNAGATCCCATATTATTAGACAAGC
AAGAGGAAAAAAAGAAACATTTGGAACTTTAGGAATAATTTATGCTATAA
TAGCAATTGGATTATTAGGATTTGTTGTTTGAGCTCACCATATATTTACA
GTAGGAATAGATGTTGACACTCGTGCTTACTTTACATCAGCAACTATAAT
TATTGCTGTACCAACTGGAATTAAAATTTTTAGTTGACTAGCAACACTTC
ATGGAACTCAAATTAATTTTAATCCCTCCATACTTTGAGCTTTAGGATTT
GTTTTTTTATTCACAATTGGTGGATTGACAGGGGTAATTCTTGCTAATTC
ATCAATTGATATTATTCTTCATGATACTTATTATGTAGTAGCTCATTTTC
ATTATGTTCTTTCTATAGGAGCAGTATTTGCAATTATAGCTGGATTAGTT
CAATGATTTCCTTTATTTACTGGATTAACATTAAACAAAAATATTTTAAA
AATTCAATTTTTTGTTATATTTACTGGAGTAAATTTAACTTTTTTCCCAC
AACATTTTTTAGGGTTAGCCGGAATACCACGACGATATTCTGATTATCCA
GATGCTTATACAACATGAAATATTATTTCATCAATTGGATCTTTAATTTC
AATAATTGGGATTTTTATTTTATTATTTTCTATTTGAGAAAGATTTGTTT
CTATACGAAAAATTTTATCAGCAAAGAATTTTAGTACTTCAATCGAATGG
TATCAATTATACCCTCCGGCTGAACACAGTTACCGCAAAGACGATAAAGA
TTATGTTGTCGTCTTCGATTTCCTCGGTAAAGATTCCATTAGATATTACA
ATGAAGTACCTGTGGAGAAACGTGTCTTCAAAAACCTCCAGTTGTTCATG
GAGAACAAGGCGCCGGGCGATGATTTGTTTGACCGATTGAATACGGCCGT
GATGAACAAGCATTTGAACGAGCTCATGGAGGGTTTAACCGCCAAGGTAT
TTCGTACTTACAACGCTTCTTGGACGCTGCAGCAGCAACTCGACAAGCTG
ACCAATCCCGACGATTCCTTATCCGAGAAAATTTTATCGTATAACCGTGC
CAATAGGGCTGTCGCCATTCTGTGTAACCATCAACGTGCAGTGCCCAAGG
GTCATCAGAAATCCATGGAGAAATTGAAGGAGAAGATCGATGCCAAAAGG
GAGAATATAAAGGATGCAGAGCGGCAGGTTAAGGATGCGCAGAAGGATGC
GAAGCANNNCGGCAGCGTTAGGGAAAAGCAGATTTACGATAAGAAAAAGA
AGATGTTGGAGAGGCTACGAGAACAACTGGCAAAATTGGAAATTCAAGAG
ACGGATCGTGACGAGAATAAAACTATCGCGCTGGGTACGTCCAAATTGAA
CTATTTGGATCCGAGAATTTCGGTCGCCTGGTGTAAGAAGTTCGATGTGC
CCATTGAGAAAATTTATAACAAAACTCAACGCCTCCCGCCGTTCAGGGTC
ATCGGCGATCACCTAAAGGACCGTTTCGACGGCGCGTCGCGCGTAATGCT
CAGCAACTCGGCGAGCTCTAGGANNNNNNNNNNNNNNNNNNATTCGAATC
GTCNNNCGAAGCAAGACAAGNNNCTCAGCAACAACATAGCGTCGAACAGC
ATACATAGCAAACGGGAAAACCGCCCTCGCAAATATAAGTACGGCTTCCA
GCTTAAGCCGTATAATCCCGACCATAAGCCACCGAGTCCTAAGGATTTAG
TTTACTTGGAGCCGTCGCCGGGCTTTTGCGAGAAGAACCCGAAATTGGGG
ATACAGGGCACGCACGGGAGACNAGTGCAATGATACGTCAATAGGCGTCG
ACGGTTGCGATCTGAT
>Domene
GGGAGAAGCCCAGCACTGAATCCCGTGGCCGCCGGGAAATGTAGTGTTTG
GGAGGGTCCGTCATCGTACGACGCGTCCAAGTCCTTCTTGAACGGGGCCA
CATACCCATAGAGGGTGCCAGGCCCGATAGCTGGAGGATCTCTCCTCAGA
GTCGGGTTGCTTGAGAGTGCAGCCCTAAGTGGGTGGTAAACTCCATCTAA
GGCTAAATATGACCACGAGACCGATAGCGAACAAGTACCGTGAGGGAAAG
TTGAAAAGAACTTTGAAGAGAGAGTTCAATAGTACGTGAAACCGTTCAGG
GGTAAACCTGAGAAACCCGAAAGGTCGAATGGGGAGATTCAGCGTGTCTC
GTGGTGCTCGCCACGGGCCGCGCCTTCCGAACTGTTACGAACTCGTGCAC
TTCTCCCCTAGTAGGACGTCGCGACCCGTTGAGTGTCGGTCCCGAGGGTG
GAGCCTTGAGGTCCCGGCCGGCTCGCTCGACGGTAAGACAGAGACGTGGG
GTCGCGAGTTCGCGTCCGGCCCGTTACAAGCTCGGGCGTCGGACCTGTGT
GCCGACCTCGAGCGCGCCGGCTGTTGGTAACGGTGTCCTCGGACAGACTT
CAACACGTCGGTCGGCGACGCTTTAGCTTTGGGTTTTCAGGACCCGTCTT
GAAACACGGACCAAGGAGTCTAGCATGTGCGCGAGTCATTGGGACCGCAT
CTAAACCTAAAGGCGAAATGAAAGTGAAGGCCGTGCCGAGGGAGGATGGG
TCGTCGTTCTCATCGCGAGATGAGGCGCACCCAGAGCGTACACGCCCCAT
CATTGAAGACTACCATAGTGNGATTCAAGAAGACCGACAAGCATCCTNCC
CTCAAACTGGGGNCGATGTCAACACTTTCGTCAATCTTGACCCTGCTGGT
GAATACGTTGTGTCTACTCGCGTACGTTGCGGCCGCTCTATGGAAGGCTA
CCCCTTCAACCCCTGCTTAACCGAAGATCAATACAAGGAGATGGAACAGA
AGGTTTCGACCACTTTGTCTGGACTCGAGGGCGAACTTAAGGGTACCTTC
TACCCATTAACTGGAATGGATAAGGATACTCAACAGAAGCTCATCGATGA
CCATTTCTTGTTCAAGGAAGGAGATCGTTTCCTCCAAACTGCTAACGCTT
GCCGTTATTGGCCATCTGGACGTGGTATCTACCATAACGACAACAAAACA
TTCTTGGTCTGGTGCAACGAAGAGGATCATCTCCGTATCATCTCCATGCA
GATGGGTGGTGATCTTGGCGAAGTCTACCGTCGTCTTGTCACAGCTGTCA
ACGAAATGGAGAAGCGCGTACCCTTCTCCCACAATGACAGATTAGGTTTC
CTTACCTTCTGCCCAACTAACTTGGGTACAACTGTACGTGCCTCTGTACA
CATCAAAGTACCTAAGCTCGCTGCCAACAAGGCTAAGCTCGATGAANTAA
GTGAAGTTCCAAGAAAAGTCTTAATTATTGGTTCCGGTGGTTTATCAATT
GGACAGGCTGGAGAATTTGATTATTCAGGCTCACAAGCAATTAAAGCACT
TCAAGAAGTAAACATTCAAACTGTTTTAATAAATCCCAACATTGCAACCG
TACAAACTTCTAAAGGTTTAGCTGACAAAGTTTATTTTCTTCCTTTAGTA
CCAGAGTATGTTGAACAAGTAATAAGAGTTGAAAGACCAGGCGGTGTTTT
ACTAACGTTTGGTGGACAAACAGGGTTAAATTGTGGAGTTGAACTTCAAA
GGGCTGGAATATTCGAAAAATATGGTGTTAAAATTTTGGGTACACCTATT
CAAGCAATTATTGATACAGAAGATAGAAAAATATTTAGTGATAGAATAGC
ATTAATTGGAGAAAAGGTAGCACCAAGTATGGCTGCATATTCCGTACAAG
AAGCTTTGGAAGCAGCAGAATTGTTAGGATATCCTGTTATGGCAAGAGCA
GCTTTTTCATTAGGAGGATTAGGTTCTGGATTTGCTAATTCCGCAGAAGA
ATTAAAATCGCTAGCTCAGCAAGCATTGGCACATTCCAATCAGTTAATTA
TTGATAAGTCTTTGAAAGGAGGTGAAGTAATGGCAATTGGTAGAAAATTC
GAAGAAGCTTTTCAAAAGGCATTAAGAATGGTCGATGAAAGTGTAACTGG
TTTTGATCACAACATTAAACAAGTTAACGATGAAGAATTAACGGAACCGA
CTGATAAGAGAATGTTTGTTGTTGCTGCTGCTTTAAAAAGTGGTTATAGT
ATTGATAAATTGTACGATTTAACAAAAATTGATCGTTGGTTTTTACAAAA
AATGAAAAACATTATAGACCATACTACTTTATTAGAATCAACTGAACAAA
TTAAATTANNNNNNNNNNNNNNNACAGCTAAAATTTTGTTGAAGGCCAAG
AAAATTGGATTTAGTGATAAGCAGATTGCAGCAGCATGTAAAAGTACTGA
GCTTGCAATCAGAAAACAACGTCAAGATTTTAATATTACTCCATGTGTTA
AACAGATAGATACTGTAGCTGCTGAATGGCCAGCTACTACAAATTACTTA
TATTTAACGTATAATGCATCATGTCATGATATAACATTTATTGATGAGCA
TATAATGGTTATTGGATCTGGAGTTTATAGAATTGGGAGTTCTGTTGAAT
TTGATTGGTGTGCTGTTGGATGTTTACGAGAGCTTAGAAAATTAAATAAA
AAGACAATAATGGTAAATTATAATCCNAGATCTCACATTATTAGACAAGC
TAGAGGAAAAAAAGAAACATTTGGAACTCTAGGAATAGTTTATGCAATAA
TAGCAATTGGGCTATTAGGATTTATAGTATGAGCTCATCACATATTCACT
GTTGGAATAGATGTGGATACTCGAGCTTATTTTACTTCAGCAACCATAGT
TATTGCTATCCCTACTGGAATTAAAATTTTTAGCTGATTAGCAACATTAC
ATGGAACAAAAATTATTTTTAATCCCCCAATAATTTGGGCATTAGGATTC
GTATTCTTATTTACAATTGGTGGACTAACTGGAGTAATTCTAGCAAATTC
ATCAATTGATATTGTATTACACGACACTTATTATGTTGTAGCACATTTCC
ATTACGTACTTTCTATAGGAGCTGTGTTTGCAATTATAGCTGGTTTAGTT
CAATGATTTCCATTATTTACTGGACTAACCTTAAACAAAAAATGATTAAA
AATTCAATTTTTCATCATATTTACTGGAGTAAACTTAACCTTTTTCCCAC
AACATTTTCTAGGAATAGCAGGTATACCTCGACGATACTCAGATTACCCT
GATGCCTATACTACCTGAAATGTAATCTCATCAATTGGATCGTTAATCTC
AATAATAGGGGTTTTTTTATTGCTATTCATTTTATGAGAAAGATTTTCTG
CAAAACGAATAATTTTGTCAGCAAAAAATTTTGTGACTTCAATTGAATGA
TATCAACTTTACCCACCAGCAGAACATAGATATCGCAAAGACGATAAAGA
CTACGTAGTCGTTTTTGATTTTCTCGGTAAAGATTCCATTAGATATTACA
ATGAAGTACCTGTGGAGAAACGTGTATTCAAAAACCTCCAGTTGTTCATG
GAAAATAAAGCGAAAGCGGACGATTTATTTGATCGCTTAAACACAGCTGT
TATGAACAAGCATTTAAACGAGCTCATGGAAGGTTTAACCGCCAAGGTAT
TTCGTACTTACAATGCTTCTTGGACGTTGCAACAACAACTCGAGAAGCTG
ACCAATGAAGACGATTCCATATCTGAGAAAATTTTATCATATAACCGTGC
CAATAGGGCTGTCGCCATTCTGTGTAACCATCAACGTGCTGTTCCTAAAG
GCCATCAGAAATCTATGGAGAAGCTAAAGGAGAAAATCGATTCTAAGCGA
GATAACATCAAGGATGCAGAGCGGCAGGTTAAGGATGCACAGAAGGACGC
TAAGCANNNCGGTAGTGTAAAGGAGAAGATGGTTTACGACAAGAAAAAGA
AGATGTTGGAGAGGCTGCGCGATCAATTAGCGAAATTGGAGATTCAAGAG
ACGGATCGTGACGAGAATAAAACTATTGCGCTTGGTACGTCTAAGTTGAA
CTATTTGGATCCGAGAATTTCGGTCGCCTGGTGTAAGAAGTACGATGTGC
CCCTTGAGAAAATTTATTACAAAACTCANCGGCTTCCGCCTTTCAGAGTA
ATCGGAGATCACCTAAAGGACCGTTTCGACGGTGCTTCACGTGTGATGCT
CAGCAACTCTGCTAGTTCCAGAAGNNNNNNNNNNNNNNNNNNNNNCAATC
GTCNNNCCAAGCAGGACAAGNNNCTTAGCAACAACATAGCATCCAACAGC
ATACATAGCAAGCGCGAGAATCGTCCGCGAAAATATAAATATGGCTTCCA
ACTGAAACCTTACAATCCCGATCATAAGCCTCCCAGTCCTAAAGACTTGG
TGTATTTGGAGCCGTCGCCTGGTTTCTGCGAGAAGAACCCGAAGCTTGGC
ATACAGGGTACGCATAGTARGCGANTGCAACGATACTTCTATAGGTGTCG
ATGGTTGCGATTTGAT
>Pseudomedon
GGGAGAAGCCCAGCACTTAATCCCGTGGCCGCCGGGAAATGTAGTGTTTG
GGAGGGTCCATCATCGTACGACGCGTCCAAGTCCTTCTTGAACGGGGCCA
CATACCCATAGAGGGTGCCAGGCCCGGTAGCTGGTGGATCTCTCCTCAGA
GTCGGGTTGCTTGAGAGTGCAGCCCTAAGTGGGTGGTAAACTCCATCTAA
GGCTAAATATGACCACGAGACCGATAGCGAACAAGTACCGTGAGGGAAAG
TTGAAAAGAACTTTGAAGAGAGAGTTCAATAGTACGTGAAACCGTTCAGG
GGTAAACCTGAGAAACCCGAAAGGTCGAATGGGGAGATTCAGCGTGTCTC
GTGGTGCTTGCACCGGGGCGCGCCTTCCGGACTGCGACGAACCCGTGCAC
TTCTCCCCTAGTAGGACGTCGCGACCCGTTGGGTGCCGGTCCCGACGGTG
GAGCCTTGGGGTCCCGGCCGGCCCGCCCGACGGTAAGACAGAGGCGTGGG
GTCGCTAGTTAGCGTCCGGCCCGTGACAAGTTCGAGCGTCGGACCTGCGT
GCCGACCCCGAGCTCGCCGGCTGTTGGTTACGGTGTCCTCGGACAGACTT
CAACACGCCGGTCGGCGACGCTTTAGCTTTGGGTTTTCAGGACCCGTCTT
GAAACACGGACCAAGGAGTCTAGCATGTGCGCGAGTCATTGGGACCGCAT
CTAAACCTAAAGGCGAAATGAAAGTGAAGGCCGTGCCGAGGGAGGATGGG
TCGTCGTTCTCATCGCGAGATGAGGCGCACCCAGAGCGTACACGCCCCAT
TATTGAAGATTACCATGGTGNGATTCAAGAAGACCGACAAGCACCCTNCC
CGCAAACTGGGGNTGATGTCAACACTTTCGCAAACCTCGACCCAGCTGGC
GAGTACGTAGTCTCAACCCGCGTCCGTTGCGGCCGCTCAATGGAAGGCTA
CCCATTCAACCCATGCTTAACCGAGGAACAATACAAGGAGATGGAACAGA
AGGTCTCCAGCACCTTGTCCGGTCTCGAAGGCGAACTTAAGGGTACTTTC
TACCCATTGACTGGAATGGATAAGGATACTCAACAGAAGCTCATCGACGA
TCACTTCTTGTTCAAGGAAGGTGACCGTTTCCTCCAGACCGCCAACGCCT
GTCGTTTCTGGCCATCTGGACGTGGTATCTACCATAACGACAACAAAACA
TTCTTGGTCTGGTGCAACGAAGAGGACCACCTTCGTATCATCTCCATGCA
GATGGGTGGTGATCTTGGTGAAGTCTACCGTCGTCTCGTCACTGCTGTCA
ACGAAATCGAGAAGCGCGTCCCCTTCTCCCACAATGACAGATTAGGTTTC
CTTACTTTCTGCCCAACCAACTTGGGCACAACTGTACGTGCCTCTGTACA
CATTAAAGTACCTAAGCTCGCCGCCAACAAAGCTAAGCTCGATGAANTAA
TTGATGTTCCAAAAAAAGTTTTAATTATTGGTTCAGGTGGTTTGTCTATT
GGACAAGCCGGTGAATTTGATTACTCTGGTTCACAAGCAATTAAAGCATT
GCAAGAAGAAAATATACAAACAGTCCTTATTAACCCTAATATTGCTACAG
TTCAAACATCGAAGGGTTTAGCTGATAAAATTTACTTCTTACCTTTAGTG
CCTGAATTTGTGGAGCAGGTAATTCGTGTAGAACGTCCTGGCGGTGTYTT
GTTAACATTTGGAGGACAAACAGGGTTAAATTGTGGTGTAGAATTACAAA
AAGCTGGTATTTTTGAAAAATATGGTGTTAAGATTTTGGGTACACCTATA
CAAGCTATAATTGATACGGAAGACAGAAAAGTTTTTAGTGAAAGAATTGC
TATGATTGGCGAGAAGGTAGCTCCAAGTATGGCCGCTTATTCAGTACAAG
AAGCACTCGAAGCTGCTGAATTATTGGGTTATCCAGTAATGGCAAGAGCC
GCCTTTTCTTTAGGTGGTTTAGGATCTGGATTTGCAAATACTGCCGAAGA
ATTGAAATCACTTGCTCAACAAGCTTTAGCTCATTCAAATCAGTTAATTA
TTGATAAGTCTTTAAAGGGAGGTGAAGTCATGGCTATTGGTAGAAAATTT
GAAGAGGCCTTCCAGAAAGCTTTAAGAATGGTTGATGAAAGTGTGATTGG
GTTCGATCCTTACATTAAAGAAGTTAATGACGAAGAACTACAAGAACCGA
CAGATAAAAGGATGTTTGTACTTGCAGCTGCTTTAAGAAATGGTTATAGT
GTTGATAAGTTGTATGATCTAACCAAAATTGATCGTTGGTTTTTACAAAA
AATGAAAAATATCGTTGATTACAATACTGTACTAGAATCGATACAACAAA
ATAAATTGNNNNNNNNNNNNNNNACATATAAAGTTTTATTAAAAGCCAAG
CAAATTGGTTTTAGTGATAAACAAATAGCTGTTTGTGTTAAAAGTACTGA
ACTTGCAATTCGAAAACAACGACAAGATTTTGATATAACTCCGTACGTTA
AACAAATCGATACTGTAGCTGCTGAATGGCCTGCTACCACTAATTATTTG
TATTTAACATACAATGCTGAAACTCATGACTTAACATATAACGAAAAACA
TATAATGGTTATAGGATCAGGAGTGTACCGTATTGGAAGTTCTGTTGAAT
TTGATTGGTGTGCTGTAGGTTGTTTAAGAGAACTTAGAAAATTAAACAAA
AAAACAATAATGGTCAATTACAATCCNCGATCCCATATTATTAGCCAAGC
TAGGGGAAAAAAAGAAACTTTTGGAACCCTAGGAATAATTTATGCTATAA
TAGCCATTGGTTTATTGGGTTTTGTTGTATGAGCCCACCATATATTTACT
GTAGGTATAGATGTAGATACCCGGGCTTATTTCACATCGGCAACAATAAT
TATTGCTGTTCCAACAGGAATTAAAATTTTTAGCTGATTAGCTACACTAC
ACGGAACACAAATAAAATTTAATCCCCCAATATTATGATCTCTAGGATTT
GTTTTTTTATTCACTATTGGAGGATTAACCGGAGTAATTTTAGCTAATTC
ATCAATTGATATTATCCTTCATGATACTTACTATGTCGTAGCTCATTTCC
ATTATGTTCTTTCCATAGGAGCAGTATTTGCTATTATAGCAGGTCTAGTT
CAATGATTCCCCTTATTTACAGGATTAACCTTAAATGAATACATATTAAA
AATTCAATTTTTTATTATATTTATTGGAGTAAATATAACCTTTTTTCCCC
AACACTTCTTAGGACTAGCTGGCATGCCCCGTCGTTATTCCGACTATCCA
GATGCATATACCCCATGAAATGTAATTTCATCAATTGGTTCTTTAATCTC
AATAATTAGAATTTTCCTTTTACTATTTATTTTCTGAGAAAGGTTTACTT
CTATACGAATTGTTATTTCTTCAAAAAATTATGTCACTTCAATTGAATGA
TTACAATTACATCCACCAGCAGAACATAGCTATCATAAAGACGATAAAGA
TTATGTAGTAGTATTTGATTTCCTTGGTAAGGATTCAATTAGATACTACA
ATGAGGTACCTGTAGAAAAACGTGTCTTCAAAAATCTACAATTGTTTATG
GAAAATAAATCACCAGGCGATGATTTGTTTGATAGATTAAACACAGCTGT
GATGAACAAACATTTAAACGAGCTAATGGAAGGATTAACTGCCAAGGTGT
TTCGTACTTATAACGCTTCATGGACCTTACAACAGCAACTAGACAAATTG
ACCGACCCAAACGATTCCATATCCCAAAAAATTTTATCTTACAACAGAGC
AAATCGAGCTGTCGCTATACTTTGCAACCATCAACGTGCAGTACCGAAAG
GCCACCAAAAATCTATGGAGAAACTTAAGGAAAAAATCGAAGCCAAAAGA
GAGTCTATCAGAGATGGCGAGAGACAAGTGAAAGACGCGCAGCGTGACGC
AAAGCANNNTGGCAGCGTCAAAGAAAAACAGATATACGAGAAGAAGAAGA
AAATGTTGGAGAAACTCAAAGAGCAACTGACTAAACTGGAGATTCAGGAG
ACGGACCGCGACGAAAACAAAACCATTGCTCTCGGTACGTCGAAACTGAA
TTATTTGGACCCGAGAATTTCGGTCGCATGGTGTAAGAAGTTTGGTGTGC
CCATTGAAAAAATTTATAACAAAACTCAANNNNNNNNNNCCTTCAGGGTA
ATCGGCGACCACCTAAAGGACCGCTTTGACGGTGCGTCGCGCGTGATGCT
GAGCAACTCGGCGAGCTCGCGCGGCGNNNNNNNNNNNNNNNGCAACGCGA
GGCNNNCCAAGCAGGATAAGNNNCTCTCGAACAACATCGCCTCGAACAGC
ATACACAGCAAGAGAGAAAACCGGCCGCGCAAATACAAGTACGGGTTCCA
ATTGAAGCCGTACAATCCGGACCACAAGCCTCCGAGCCCTAAGGATTTGG
TGTATCTGGAACCSTCGCCCGGTTTCTGCGAGAAGAACCCGAAGCTCGGG
ATACAGGGCACGCRCGGTAGGTNTATGCAACGATACTTCGATCGGGGTGG
ACGGGTGCGATCTGAT
>Echiaster
GGGAGAAGCCCAGCACTGAATCCCGTGGTCGCCGGGAAATGTAGTGTTTG
GGAGGGTCCATTATCGTGCGACGCGTCCAAGTCCTTCTTGAACGGGGCCA
CATACCCATAGAGGGTGCCAGGCCCGATAGCTGGAGGATCTCTCCTTAGA
GTCGGGTTGCTTGAGAGTGCAGCCCTAAGTGGGTGGTAAACTCCATCTAA
GGCTAAATATGACCACGAGACCGATAGCGAACAAGTACCGTGAGGGAAAG
TTGAAAAGAACTTTGAAGAGAGAGTTCAATAGTACGTGAAACCGTTCAGG
GGTAAACCTGAGAAACCCGAAAGGTCGAATGGGGAGATTCAGCGTGTCTC
GTGGTGCTTGCACCGGCCTGCGCCTTCCGGACGGCGGCGAACTCGTGCAC
TTCTCCCCTAGTAGGACGTCGCGACCCGTTGGGTGCCGGTCCCGACGGTG
GAGCCTCGGGGTCCCGACCGGCCCGCTCGACGGTAAGACAGAGACGTGGG
GTCGCTTGTAAGCGTCCGGCCCGTCACAAGTCCGTGCGTCGGACCTGTGT
GCCGACCCCGAGCTCGCCGGCTGCTGGTGACGGTGTCCTCGGACAGACTT
CGACACGTCGGTCGGCGACGCTTTAGCTTTGGGTTTTCAGGACCCGTCTT
GAAACACGGACCAAGGAGTCTAGCATGTGCGCGAGTCATTGGGACCGCAT
CTAAACCTAAAGGCAAAATGAAAGTGAAGGCCGTGCCGAGGGAGGATGGG
TCGTCGTTCTCATCGCGAGATGAGGCGCACCCAGAGCGTACACGCCCCAT
CATTGAGGATTACCATGGTGNGATTCAAGAAGTCCGACAAGCACCCANCC
TAAGAACTGGGGNTGATGTAAACACTTTCGGCAACCTCGACCCAGCTGGT
GAATATGTAGTATCCACCCGTGTACGTTGCGGCCGCTCCATGGAAGGTTA
CCCGTTCAATCCGTGCTTGACCGAAGAACAATACAAAGAAATGGAAGGTA
AAGTGTCCAGCACCTTGTCTGGTCTCGAAGGAGAACTCAAGGGTACTTTC
TATCCGTTGACCGGTATGGACAAAGCGACCCAACAGAAGCTCATCGATGA
TCACTTYTTATTCAAGGAAGGCGACCGTTTCCTTCAGGCTGCGAACGCCT
GCCGCTTCTGGCCATCTGGACGTGGAATCTACCACAACGACAACAAAACC
TTCTTGGTCTGGTGCAACGAAGAAGATCATCTCCGCATTATCTCCATGCA
GATGGGCGGCGACCTTGGCGAGGTCTACCGTCGCCTTGTGACCGCCGTCA
ACGAAATTGAGAAGCGCGTTCCCTTTTCGCACAATGACAGGTTAGGTTTT
CTTACCTTCTGCCCAACCAACTTGGGCACAACTGTACGTGCCTCTGTACA
CATTAAAGTACCTAAGCTCGCAGCCAATAAGGCCAAACTTGACGAANTGG
ATAACATTCCTAAAAAAGTTTTAATTATCGGTTCCGGAGGTTTGTCTATA
GGACAAGCCGGGGAATTCGATTATTCAGGTTCACAAGCAATAAAAGCTTT
ACAAGAAGAAAACATACAAACAGTCCTGATTAACCCCAATATAGCAACTG
TACAAACATCAAAAGGTTTAGCTGATAAAATTTACTTTCTGCCATTGGTG
CCTGAATTCGTTGAACAAGTGATAAGAGCAGAACGTCCTGGCGGTGTTTT
GCTGACATTTGGTGGACAAACAGGGTTGAATTGCGGTGTGGAACTACAAA
GAGCAAATGTATTTGAAAAGTAYGGTGTTAAAATTTTGGGTACACCTATA
CAGGCTATAATTGATACAGAAGACAGAAAAATTTTTAGTGAAAGAATTGC
TTTGATTGGAGAAAAAGTTGCGCCAAGTATGGCTGCATATTCTGTTCAGG
AAGCACTGGAAGCAGCGGAATTGTTAGGATATCCTGTTATGGCAAGAGCT
GCGTTTTCTTTAGGTGGTTTAGGATCAGGGTTTGCTAATAACGATGAAGA
ACTGAAAGCACTTGCTCAACAAGCTTTAGCTCATTCGAATCAATTAATTA
TTGATAAGTCCTTGAAAGGANNNNNNNNNNNNNNNNNNNNNNNNNNNNNN
NNNNNNNNNNNNNNNNNNNNNNNNNNNNNNNNNNNNNNNNNNNNNNNNNN
NNNNNNNNNNNNNNNNNNNNNNNNNNNNNNNNNNNNNNNNNNNNNNNNNN
NNNNNNNNNNNNNNNNNNNNNNNNNNNNNNNNNNNNNNNNNNNNNNNNNN
NNNNNNNNNNNNNNNNNNNNNNNNNNNNNNNNNNNNNNNNNNNNNNNNNN
NNNNNNNNNNNNNNNNNNNNNNNNNNNNNNNNNNNNNNNNNNNNNNNNNN
NNNNNNNNNNNNNNNNNNNNNNNNNNNNNNNNNNNNNNNNNNNNNNNNNN
NNNNNNNNNNNNNNNNNNNNNNNNNNNNNNNNNNNNNNNNNNNNNNNNNN
NNNNNNNNNNNNNNNNNNNNNNNNNNNNNNNNNNNNNNNNNNNNNNNNNN
NNNNNNNNNNNNNNNNNNNNNNNNNNNNNNNNNNNNNNNNNNNNNNNNNN
NNNNNNNNNNNNNNNNNNNNNNNNNNNNNNNNNNNNNNNNNNNNNNNNNN
NNNNNNNNNNNNNNNNNNNNNNNNNNNNNNNNNNNNNNNNNNNNNNNNNN
NNNNNNNNNNNNNNNNNNNNNNNNNNNNNNNNNNNNNNNNNNNNNNNNNN
NNNNNNNNNNNNNNNNNNNNNNNNNNNNNNTCCCATATTTTTAGACAATC
TAGAGGAAAAAAAGAAACTTTTGGTTCATTAGGAATAATTTATGCAATAA
TAGCTATCGGGTTACTAGGGTTTATTGTATGGGCCCATCATATATTTACT
GTCGGGATAGATGTTGATACCCGGGCCTACTTTACTTCAGCAACCATAAT
TATTGCAGTACCTACAGGAATTAAAATTTTTAGTTGATTGGCTACATTTC
ATGGGACTCAAATTAAATTTGATCCTCCAATATTATGAGCTTTAGGATTT
GTATTTTTATTTACTTTAGGGGGATTAACTGGAGTTATTTTAGCTAATTY
TTCTATTGATATTGTACTTCATGATACCTATTATGTTGTAGCTCATTTTC
ATTATGTATTATCAATAGGGGCTGTATTTGCAATTATAGGAGGATTAGTT
CAATGATTCCCTTTATTTACAGGATTAGCATTAAACAATTATTGATTAAA
AATTCAATTTTTAATTATATTTATTGGAGTGAATTTAACATTTTTTCCTC
AACATTTTCTTGGATTAGCAGGAATACCTCGCCGATATTCAGATTATCCT
GATTYTTATATACCTTGAAATACTATTTCCTCTATTGGATCAATTATTTC
TATAGTAAGAATTTTTTTTTTATTATTTATTATTTGAGAAAGATTCATTA
CTATGCGAATAAATATTATACCAAAAAATTTTTCTACATCTATTGAATGA
CTCCAATTAACTCCACCTGCTGAACACAGATWTNNNNNNNNNNNNNNNNN
NNNNNNNNNNNNNNNNNNNNTTCTTGGTAAGGATTCTATTAGATATTATA
ATGAAGTACCTGTGGAAAAACGTGTCTTCAAAAACCTTCAATTGTTCATG
GAAAACAAATCTCCAGGTGATGATTTATTTGATAGATTGAACACAGCAGT
AATGAACAAACATTTAAACGAGTTAATGGAAGGTTTAACTGCCAAGGTAT
TTCGTACTTATAACGCTTCTTGGACTCTACAACAACAACTAGATAAATTA
ACCAATCCAAATGATTCCATATCAGAGAAAATATTATCATACAATCGAGC
AAATAGAGCAGTAGCTATACTTTGTAACCATCAACGTGCAGTACCTAAAG
GTCACCAAAAATCCATGGAAAAACTTAAAGAAAAAATTGATGCCAAAAAA
GAAGCTATTAGAGATGGTGAACGACAAGTTAAAGATGCACAAAAAGATGC
GAAACGNNNTGGAAGTGTCAAGGAGAAACAAATTTATGACAAGAAGAAGA
AAATGTTGGACAGACTCAAAGAACAGTTAGCAAAATTGGAAATCCAGGAG
ACAGACCGTGACGAAAATAAAACTATTGCCCTCGGTACTTCCAAGCTGAA
CTATTTGGATCCCAGAATTTCGGTTGCTTGGTGCAAGAAGTTTGATGTGC
CCATTGAAAAAATCTANNNNNNNNNNNNNCGCTTGCCACCCTTCCGAGTG
ATCGGCGACCATTTGAAAGACCGCTTCGACGGCGCCTCCAGGGTGATGCT
GAGCAATTCGGCGAGTTCTCGCGGGANNNNNNNNNNNNNNNACGCCAACC
GGCNNNCCAAGCAGGACAAANNNCTCTCCAACAGCATCGCGTCGAACAGC
ATCCACAGCAAAAGGGAGAACCGCCCCCGCAAGTACAAGTACGGCTTCCA
ATTGAAGCCGTACAATCCGGACCACAAGCCTCCGAGTCCGAAAGATCTGG
TGTACCTGGAGCCGTCGCCTGGATTCTGCGAGAAGAACCCGAAGCTTGGG
ATACAGGGCACGCATGGTAGATNTGTGCAACGATACTTCTATAGGTGTGG
ACGGTTGCGATTTGAT
>Ronetus
GGGAGAAGCCCAGCACTGAATCCCGTGGCCGCCGGGAAATGTAGTGTTTG
GGAGGGTCCGTTATCGTGCGGCGCGTCCAAGTCCTTCTTGAACGGGGCCA
TATACCCATAGAGGGTGCCAGGCCCGATAGCTGGAGGATCTCTCCTCAGA
GTCGGGTTGCTTGAGAGTGCAGCCCTAAGTGGGTGGTAAACTCCATCTAA
GGCTAAATATGACCACGAGACCGATAGCGAACAAGTACCGTGAGGGAAAG
TTGAAAAGAACTTTGAAGAGAGAGTTCAATAGTACGTGAAACCGTTCAGG
GGTAAACCTGAGAAACCCGAAAGGTCGAATGGGGAGATTCAGCGTGTCTC
GTGGTGCTTGCACCGGGTAGCGCATTCCGGACGGCGACGAACTCGTGCAC
TTCTCCCCTAGTAGGACGTCGCGACCCGTTGGGTGTCGGTCCCGACGGTG
GAGCCTTGGGGTCCCGACCGGCCCGCTCGACGGTGAGACAGAGACGTGGG
GTCGCTTGTAAGCGTCCGGCCCGTCACAAGTCCGGACGTCGGACCTGTGC
GCCGACCTCGAGCTCGCCGGCTGCTAGTGACGGTGTCCTCGGACAGACTT
CAACACGTCGGTCGGCGACGCTTTAGCTTTGGGTTTTCAGGACCCGTCTT
GAAACACGGACCAAGGAGTCTAGCATGTGCGCGAGTCATTGGGACCGCAT
CTAAACCTAAAGGCAAAATGAAAGTAAAGGCCGTGCCGAGGGAGGATGGG
TCGTCGTTCTCATCGCGAGATGAGGCGCACCCAGAGCGTACACGCCGCAT
TATTGAAGATTACCATGGCGNGATTCAAGAAGTCCGACAAGCACCCANCC
CGCGAACTGGGGNCGACGTGAACACCTTCACCAACCTGGACCCTGCTGGA
GAGTACGTAGTGTCCACCCGCGTCCGTTGCGGCCGTTCCATGGAAGGATA
CCCCTTCAACCCGTGCTTGACCGAAGAACAATACAAAGAAATGGAAGGCA
AAGTGTCCAGCACCTTGTCTGGCCTCGAAGGAGAACTCAAGGGCACTTTC
TATCCATTAACCGGCATGGACAAGGCAACTCAACAGAAGCTCATAGATGA
TCACTTCTTGTTCAAGGAAGGAGACCGTTTCCTCCAGGCGGCCAACGCCT
GCCGCTTCTGGCCATCCGGGCGTGGTATCTACCACAACGACAACAAAACC
TTCTTGGTCTGGTGCAACGAAGAGGATCATCTCCGTATCATCTCCATGCA
GATGGGCGGCGACCTTGGTGAAGTATACCGTCGCCTCGTGACAGCCGTCA
ACGAAATCGAGAAGCGCGTCCCATTCTCCCACAATGACAGATTAGGTTTC
CTCACCTTCTGCCCAACCAATTTGGGCACAACTGTTCGTGCCTCTGTACA
CATCAAGGTACCAAAGCTCGCAGCCAACAAGGCCAAGCTCGACGAANTGA
CCAATGTTCCAAAAAAAGTTTTAATCATCGGTTCAGGTGGATTGTCCATA
GGACAAGCTGGCGAATTCGATTATTCCGGTTCACAAGCGATAAAGGCCTT
ACAAGAAGAAAACATACAAACAGTCCTGATCAACCCAAACATAGCAACCG
TGCAAACGTCTAAAGGTCTAGCTGATAAAATTTATTTTTTACCATTGGTG
CCTGAATTTGTCGAACAAGTGATCAGAGCAGAACGTCCTGGAGGGGTTCT
GCTTACATTCGGTGGACAAACAGGGTTGAATTGCGGTGTAGAACTTCAGA
AAGCGGGTGTATTTGAAAAGTACGGCGTTGAAATTTTGGGCACTCCCATA
CAAGCAATTATTGATACTGAAGACAGGAAGATTTTTAGTGAAAGAATTGG
TTTCATAGGTGAAAAAGTTGCACCAAGTATGGCGGCATATTCTGTACAAG
AAACATTGGAAGCAGCTGAGTTATTAGGTTATCCTGTAATGGCAAGGGCA
GCTTTTTCACTAGGCGGTTTAGGATCTGGGTTCGCTAATAATGATGAAGA
ACTGAAGACTCTTGCTCAACAAGCGTTAGCTCATTCAAGTCAATTGATTA
TTGANNNNNNNNNNNNNNNNNNNNNNNNNNNNNNNNNNNNNNNNNNNNNN
NNNNNNNNNNNNNNNNNNNNNNNNNNNNNNNNNNNNNNNNNNNNNNNNNN
NNNNNNNNNNNNNNNNNNNNNNNNNNNNNNNNNNNNNNNNNNNNNNNNNN
NNNNNNNNNNNNNNNNNNNNNNNNNNNNNNNNNNNNNNNNNNNNNNNNNN
NNNNNNNNNNNNNNNNNNNNNNNNNNNNNNNNNNNNNNNNNNNNNNNNNN
NNNNNNNNNNNNNNNNNNNNNNNNNNNNNNNNNNNNNNNNNNNNNNNNNN
NNNNNNNNNNNNNNNNNNNNNNNNNNNNNNNNNNNNNNNNNNNNNNNNNN
NNNNNNNNNNNNNNNNNNNNNNNNNNNNNNNNNNNNNNNNNNNNNNNNNN
NNNNNNNNNNNNNNNNNNNNNNNNNNNNNNNNNNNNNNNNNNNNNNNNNN
NNNNNNNNNNNNNNNNNNNNNNNNNNNNNNNNNNNNNNNNNNNNNNNNNN
NNNNNNNNNNNNNNNNNNNNNNNNNNNNNNNNNNNNNNNNNNNNNNNNNN
NNNNNNNNNNNNNNNNNNNNNNNNNNNNNNNNNNNNNNNNNNNNNNNNNN
NNNNNNNNNNNNNNNNNNNNNNNNNNNNNNNNNNNNNNNNNNNNNNNNNN
NNNNNNNNNNNNNNNNNNNNNNNNNNNNNNTCCCATATTATTAGACAATC
TAGAGGTAAAAAAGAATCTTTTGGTTCCTTAGGAATAATTTACGCAATAA
TAGCTATTGGATTATTAGGATTTGTAGTATGAGCTCATCATATATTCACA
GTAGGAATAGATGTAGACACTCGAGCATACTTCACATCAGCAACAATAAT
TATTGCAGTACCAACAGGAATTAAAATTTTTAGATGATTAGCTACTTTAC
ATGGCACTAAAATTAAAATTTCCCCCCCTATTCTTTGAGCTATTGGATTT
GTATTTTTATTTACAGTTGGTGGATTAACAGGAGTAATTTTAGCTAATTC
ATCAATCGATATCATCCTCCATGATACTTATTATGTGGTTGCCCATTTCC
ATTATGTCCTTTCAATAGGAGCTGTTTTTGCCATTATAGCAGGACTAGTC
CAATGATATCCTCTATTTACTGGGTTATCTATAAATAATTTTTACTTGAA
AGTTCAGTTTTTTATTATATTTATAGGCGTAAATATAACTTTTTTCCCTC
AACATTTTTTAGGTTTAGGAGGTATACCTCGGCGATATTCAGATTATCCA
GATGCTTACACTACTTGAAACATTATTTCTTCAATTGGATCAATAATTTC
AATAATAAGAATTTTTTTCTTAATTTTTATTATTTGAGAAAGTTTTGCGT
CTATACGAATTAACATTTCCCCTAAAAACCTTTCTACTTCTATCGAATGA
ATACAATTAACCCCACCATCTGAACATAGATATCATAAAGACGATAAAGA
TTATGTGGTAGTATTTGACTTCCTCGGTAAGGATTCTATTAGATACTACA
ATGAAGTACCTGTGGAAAAACGTGTCTTCAAAAACCTTCAGTTGTTCATG
GAAAACAAATCCCCAGGGGATGATTTATTTGATAGATTAAACACAGCTGT
AATGAACAAACATTTAAACGAACTAATGGAAGGTTTAACTGCCAAGGTGT
TTCGTACTTACAATGCTTCTTGGACTCTTCAACAGCAACTAGATAAATTG
ACCAATCCTGATGATTCCATATCAGAAAAAATATTATCATACAATCGAGC
CAACAGAGCGGTAGCTATTCTATGTAACCATCAACGTGCTGTCCCTAAGG
GCCACCAAAAATCCATGGAAAAACTCAAAGAAAAAATTGATGCCAAAAAA
GAAGCTATAAAAGATGGCGAGAGACAAGTTAAAGATGCACAAAAAGATGC
GAAGCGNNNTGGTAGCGTAAAGGAAAAACAAATTTATGATAAGAAGAAGA
AAATGTTGGACAGACTCAAAGAGCAGTTGGCAAAATTGGAAATTCAGGAG
ACGGACCGTGATGAAAACAAAACAATCGCCCTTGGTACTTCCAAGTTGAA
CTATTTGGATCCCAGAATTTCGGTCGCTTGGTGTAAGAAGNNNNNNNNNN
NNNNNNNNNNNNNNNNNNNNNNNNNNNNNCGCCTGCCACCCTTCCGAGTG
ATCGGCGACCATTTAAAAGATCGATTCGACGGTGCCTCCAGGGTGATGCT
GAGCAATTCCGCGAGTTCCCGCGGGANNNNNNNNNNNNNNNACGCCAACA
GGCNNNCCAAGCAGGACAAANNNCTCTCGAACAGCATCGCGTCCAACAGC
ATCCACAGCAAAAGAGAAAACCGCCCGCGCAAGTATAAGTACGGTTTCCA
ATTGAAGCCGTACAACCCGGACCACAAACCTCCGAGCCCGAAGGACCTGG
TGTACCTGGAGCCGTCGCCTGGATTCTGCGAGAAGAACCCCAAGCTCGGC
ATACAAGGTACGCACGGTAGATNTGTGCAACGACACCTCCATAGGTGTCG
ACGGCTGCGATTTGAT
>Achenomorphus
GGGAGAAGCCCAGCACTGAATCCCGTGGCCGCCGGGAAATGTAGTGTTTG
GGAGGATCCAATACCGTGCGACGCGTCCAAGTCCTTCTTGAACGGGGCCA
CATACCCATAGAGGGTGCCAGGCCCGGTAGCTGGAGGATCTCTCCTTAGA
GTCGGGTTGCTTGAGAGTGCAGCCCTAAGTGGGTGGTAAACTCCATCTAA
GGCTAAATATGACCACGAGACCGATAGCGAACAAGTACCGTGAGGGAAAG
TTGAAAAGAACTTTGAAGAGAGAGTTCAATAGTACGTGAAACCGTTCAGG
GGTAAACCTGAGAAACCCGAAAGGTCGAATGGGGAGATTCAGCGTGTCTC
GTGGTGTTCGCACCGGGCTGCGCCTTCCGAACGGTGACGAACTCGTGCAC
TTCTCCCCTAGTAGGACGTCGCGACCCGTTGGGTGCCGGTCCCGACGGTG
GAGACTTGGGGTCCCGGCCGGCCCGCTCGACGGTAAGACGGAGGCGTGGG
GTCGCTAGTTAGCGTCCGGCCCGTCACAAGTACGGGCGTCGGACCTGTGT
GCCGACCCCGAGATCGCCGACTGTTGGTGACGGTGTCCTCGGACAGACTT
CAACACGCCGGTCGGCGACGCTCTAGCTTTGGGTTTTCAGGACCCGTCTT
GAAACACGGACCAAGGAGTCTAGCATGTGCGCGAGTCATTGGGACCGCAT
CTAAACCTAATGGCAAAATGAAAGTGAAGGCCGTGCCGAGGGAGGATGGG
TCGTCGTTCTCATCGCGAGATGAGGCGCACCCAGAGCGTACACGCCCCAT
CATCGAAGACTACCATGGTGNGATTCAAGAAGACCGACAAGCACCCCNCC
CGCGAACTGGGGNTGATGTAAACACCTTCGCTAATCTCGACCCTGCCGGT
GAATACGTCGTATCCACCCGCGTCCGTTGCGGCCGCTCCATGGAGGGCTA
CCCCTTCAACCCGTGCTTAACCGAGGAGCAGTACAAGGAGATGGAGAGCA
AAGTGTCCAGCACTTTGTCCGGCTTGGAAGGCGAGCTCAAGGGTACTTTC
TACCCCTTGACCGGAATGGACAAGGACACCCAGCAGAAGCTCATCGACGA
CCACTTCTTGTTCAAGGAGGGCGACCGCTTCCTGCAGACCGCCAACGCCT
GCCGCTTCTGGCCATCCGGCCGTGGTATCTACCACAACGACAACAAGACC
TTCTTGGTTTGGTGCAACGAAGAGGACCATCTCCGCATCATCTCCATGCA
GATGGGCGGCGACTTGGGCGAGGTATACCGCCGCCTGGTGACCGCCGTCA
ACGAGATCGAGAAACGTGTACCGTTCTCCCACAATGACAGATTGGGTTTC
CTCACCTTCTGCCCAACCAACTTGGGAACTACTGTACGTGCCTCTGTACA
CATCAAAGTACCTAAGCTCGCCGCCAACAAAGCCAAACTCGACGAGNTTA
GCAATGTTCCTAAAAAAGTGCTAATAATTGGATCAGGGGGATTATCAATA
GGCCAAGCAGGAGAATTCGATTATTCGGGCTCGCAAGCCATTAAAGCTYT
ACACGAAGAAAACATCCAAACAGTATTGATCAATCCAAACATTGCAACTG
TACAAACATCAAAGGGTTTAGCAGACAAAGTTTATTTCTTACCTCTAGTG
CCTGAATTTGTAGAACAAGTCATACGAGTGGAACGTCCTGGCGGCGTATT
GTTAACGTTCGGCGGACAAACAGGGTTAAATTGTGGTGTGGAACTACAAA
AGGCTGGTGTATTCGAAAAATACAATGTTAAAATATTGGGGACACCAATA
CAAGCTATTATAGATACAGAAGATAGGAAAATATTTAGTGAAAGGATTGC
TATGATTGGTGAAAAAGTAGCTCCCAGCATGGCTGCTTATTCAGTGCAGG
AAGCATTGGAAGCAGCTGAATTGCTGGGGTACCCTGTGATGGCTAGAGCA
GCGTTTTCTTTAGGTGGATTAGGATCTGGGTTTGCCAACACGGCAGAGGA
ACTAAAATTACTCGCTCAACAAGCTTTAGCTCATTCTAATCAGTTAATTA
TTGATAAGTCTTTGAAAGGAGGTGAAGTAATGGCTATAGGCAGGAAATTT
GAAGAAGCCTTCCAGAAAGCTTTAAGAATGGTGGATGAAACTGTTATAGG
ATTTGATCCGTACCTTAAGAAAGTTAATGATGATGAACTGAAAGAACCTA
CAGATAAAAGAATGTTTGTGCTAGCAGCAGCCTTAAAAAGCGGTTACAGT
GTAGACAAATTATATGATTTAACAAAAATAGATCGTTGGTTCTTGCAGAA
GATGAAAAATATTGTAGATTACAATACACTTCTCGAATCCATGCAACAAA
ATAAAATACAAAATACTGCGTACAATTACAAATTATTATTGAAAGCGAAA
CAAATTGGTTTTAGTGATAAACAAATTGCTGTTGCTATTAAAAGCACTGA
GCTTGCAGTTAGAAAACAAAGACAAGACTTTGGTATTACACCGTTTGTTA
AACAAATTGATACAGTGGCTGCTGAATGGCCAGCAACAACTAATTATCTG
TATTTAACGTACAATGCAGATAGTCATGATTTAACTTACAATGAAGAACA
TATTATGGTGATTGGTTCAGGCGTTTATAGAATTGGTAGCTCTGTTGAAT
TTGATTGGTGTGCAGTTGGTTGTTTGAGGGAACTTAGAAAATTAAATAAA
AAAACAATAATGGTTAATTACAATCCNTGATCTCATATTATTTCTCAAGC
TAGAGGAAAAAAAGAAACATTTGGATCATTAGGAATAATTTATGCTATAA
TAGCTATTGGATTATTGGGATTTGTAGTTTGAGCTCATCATATATTTACA
GTTGGAATAGATGTAGATACACGAGCTTATTTTACCTCTGCTACTATAAT
TATTGCGGTTCCTACTGGAATTAAAATTTTTAGATGATTAGCTACTTTAC
ATGGAACACAAATTAAATTTACTCCTCCAATATTATGATCATTGGGATTT
GTTTTTCTATTTACAATTGGAGGATTAACTGGAGTTATTCTTGCTAATTC
TTCTATTGATATTATTCTTCATGATACTTATTATGTTGTTGCCCATTTTC
ATTATGTATTATCTATAGGAGCAGTATTTGCTATTATAGCTGGTCTAGTA
CAATGATTTCCCTTATTTACAGGATTAGTAATAAATGAATATTTATTAAA
AGTTCAATTTTTTGTTATATTTATTGGAGTAAATATAACATTTTTCCCTC
AACATTTTCTAGGACTAGCAGGGATACCTCGACGATATTCTGATTATCCG
GATGCATACACTCCATGGAATGTAATTTCTTCAATTGGAAGAATAATTTC
AATAATAAGAATTTTTTTATTATTATTTATTATTTGAGAAAGATTTGTTT
CTATACGAATAAATATCTCAGCTAAAAATTTTTCAACTTCAATTGAATGA
TTACAACTATTTCCCCCAGCTGAACATAGATATNNNNNNNNNNNNNNNNN
NNNNNNNNNNNNATTTGATTTCCTTGGTAAGGATTCCATTAGATACTACA
ATGAAGTACCTGTAGAAAAACGTGTCTTCAAGAACCTTCAATTATTTATG
GATAATAAATCGCCTGGAGATGATCTGTTCGACAGATTGAACACAGCTGT
GATGAACAAACATTTAAACGAGTTAATGGAGGGTCTCACTGCCAAGGTGT
TTCGTACTTATAACGCTTCTTGGACTTTACAGCAACAACTCGATAAGTTG
ACCAATCCTGATGATTCCATATCTGAAAAAATTTTATCATATAACCGTGC
CAATAGAGCAGTAGCAATACTTTGTAACCATCAACGTGCTGTACCTAAAG
GCCACCAAAAGTCCATGGAGAAACTCAAAGAAAAGATCGAAACTAAAAAG
GACTCCATTAAAGATGCTGAACGACAAGTAAAAGATGCACAGAGAGATGC
AAAGCANNNTGGCAGCGTAAAGGAGAAGCAGATTTATGAAAAGAAAAAGA
AAATGTTGGAGAGATTAAGAGAGCAATTGGCTAAATTGGAGATCCAAGAA
ACTGACCGTGACGAAAATAAAACTATTGCCCTAGGTACGTCCAAACTGAA
TTATTTGGACCCTAGAATTTCTGTAGCATGGTGTAAGAAGTTTGGTGTGC
CCATTGAAAAAATCTACAACAAACNNNNNCGGCTGCCCCCGTTCCGCGTG
ATCGGCGACCACCTGAAGGACCGCTTCGACGGGGCGTCGCGCGTCATGCT
CAGCAACTCGGCCAGTTCCCGCGGGANNNNNNNNNNNNNNNACGCGAACC
GTCNNNCCAAACAGGACAAANNNCTGTCCAACAGCATCGCGTCGAACAGC
ATACACAGCAAGAGGGAGAACAGGCCCAGGAAGTACAAGTACGGGTTCCA
GTTGAAACCGTACAATCCGGACCAYAAGCCGCCGAGTCCCAAGGACTTGG
TGTACTTGGAGCCGTTTCCAGGGTTTTGCGAGAAGAACCCGAAGCTGGGG
ATCCCGGGCACGCCCGGGTGGCNTGTGCAACGACACGTCGATCGGGGTCG
ACGGGTGCGATTNGAT
>Lithocharis
GGGAGAAGCCCAGCACTGAATCCCGTGGCCGCCGGGAAATGTAGTGTTTG
GGAGGGTCCGCTACCGTGCGACGCGTCCAAGTCCTTCTTGAACGGGGCCA
CATACCCATAGAGGGTGCCAGGCCCGGTAGCTGGAGGATCTCTCCTTAGA
GTCGGGTTGCTTGAGAGTGCAGCCCTAAGTGGGTGGTAAACTCCATCTAA
GGCTAAATATGACCACGAGACCGATAGCGAACAAGTACCGTGAGGGAAAG
TTGAAAAGAACTTTGAAGAGAGAGTTCAATAGTACGTGAAACCGTTCAGG
GGTAAACCTGAGAAACCCGAAAGGTCGAATGGGGAGATTCAGCGTGTCTC
GTGGTGTTCGCACTGGGCNGCGCCTTCCGAACGGCAACGAACTCGTGCAC
TTCTCCCCTAGTAGGACGTCGCGACCCGTTGGGTGCCGGTCCCGACGGAG
GAGACTTGGGGTCCCGGCCGGCCCGCTCGACGGTAAGACAGAGGCGTGGG
GTCGCTAGTTAGCGTCCGGCTCGTCACAAGTTCGAGTGTCGGACCTGTGT
GCCGATCTCGAGATCGCTGACTGTTGGTGACGGTGTCCTCGGACAGACTT
CAACACGCCGGTCGGCGACGCTCTAGCTTTGGGTTTTCAGGACCCGTCTT
GAAACACGGACCAAGGAGTCTAGCATGTGCGCGAGTCATTGGGACCGCAT
CTAAACCTAATGGCAAAATGAAAGTGAAGGCCGTGCCGAGGGAGGATGGG
TCGTCGTTCTCATCACGAGATGAGGCGCACCCAGAGCGTACACGCNNNNN
NNNNNNNNNNNNNCATGGTGNGATTCAAGAAGACCGACAAACACCCTNCC
CAAGAACTGGGGNTGATGTAAACACCTTTGGTAACCTCGACCCAACCGGT
GAATACGTCGTATCCACCCGTGTCCGCTGCGGTCGCTCCATGGAAGGTTA
TCCATTCAACCCATGCTTAACCGAAGAGCAATACAAGGAGATGGAAGCTA
AAGTCTCAAGCACTTTGTCTGGACTCGAAGGCGAACTTAAGGGTACTTTC
TACCCATTGACCGGAATGGACAAGGCTACTCAACAGAAGCTCATCGATGA
CCACTTCTTGTTCAAGGAAGGAGATCGTTTCCTCCAGGCTGCCAACGCCT
GCCGTTTCTGGCCATCTGGACGTGGTATCTACCACAACGACAACAAGACC
TTCTTGGTCTGGTGCAACGAAGAAGATCACCTTCGCATTATTTCCATGCA
AATGGGCGGTGATCTTGGTGAAGTATACCGTCGCCTTGTAACCGCTGTCA
ACGAAATCGAGAAGCGTGTACCCTTCTCCCACAATGACAGATTAGGTTTC
CTCACTTTCTGCCCAACCAACTTGGGCACAACTGTACGTGCCTCTGTACA
CATTAAAGTACCTAAGCTCGCCGCCAACAAAGCCAAACTCGATGAANTTA
AAGACGTTCCTAAAAAAGTATTGATAATTGGATCAGGAGGTTTATCTATT
GGACAAGCAGGTGAATTTGATTAYTCAGGTTCACAAGCTATAAAAGCATT
ACAAGAAGAAAACATCCAAACAGTATTGATCAATCCAAATATTGCTACTG
TACAAACATCRAAGGGTTTGGCTGACAAAATATACTTTTTACCTTTAGTG
CCTGAATTTGTAGAACAAGTGATACGAGTAGAACGCCCTGGTGGCGTTTT
ACTAACATTCGGTGGACAAACAGGGTTAAATTGTGGTGTAGAACTACAAA
AAGCAGGTGTTTTTGATAGATACAATGTTAAAATATTGGGAACACCAATA
CAAGCTATAATAGATACGGAAGACAGAAAAGTATTTAGCGAAAGAATTGC
TTTGATTGGTGAAAAAGTTGCTCCAAGTATGGCTGCTTATTCCGTACAGG
AAGCATTGGAAGCAGCTGAGTTAYTAGGATATCCAGTTATGGCTAGAGCA
GCTTTTTCTTTGGGAGGATTRGGATCTGGTTTCGCTAATACTGCTGAGGA
ACTGAAACTACTTGCTCAACAAGCCTTAGCTCATTCAAATCAGTTAATTA
TTGATAAGTCGTTAAAAGGANNNNNNNNNNNNNNNNNNNNNNNNNNNNNN
NNNNNNNCATTCCAGAAAGCTTTAAGAATGGTAGATGAAAGTGTTATTGG
GTTTGACCCCTACATTAAAGAAGTTAATGATGATGAATTGAAAGAACCCA
CAGATAAAAGAATGTTTGTGTTAGCAGCAGCTCTACGTAATGGTTACACT
GTGGACAAATTGTATGATTTGACAAAAATTGATCGATGGTTCTTGCAGAA
AATGAAAAATATTATAGATTACAATACGCTTTTGGAATCCATACAACAAA
ATAAATTACAGAATAATGCRCACAATTATAAACTTTTGTTGAAAGCTAAA
CAAATTGGTTTTAGTGATAAACAAATTGCTGTTGCTATTAAAAGCACTGA
GCTTGCTGTTAGAAAACTGAGGCAAGATTTTGGAATTACACCATATGTCA
AACAAATTGATACCGTTGCTGCTGAATGGCCTGCTACAACAAATTACTTG
TATTTAACGTACAATGCAGAGAGTCACGATTTAACATTTAATGAGCAACA
TATTATGGTTATAGGTTCGGGTGTTTACAGAATTGGTAGTTCTGTTGAAT
TTGATTGGTGTGCTGTTGGTTGCTTGAGAGAACTTAGGAAATTAAATAAA
AAGACAATAATGGTTAATTACAACCCNCGATCTCATATTATTTCTCAAGC
CAGAGGAAAAAAGGAAACATTTGGAGCATTAGGAATAATTTATGCTATAA
TAGCAATTGGATTATTAGGATTTGTAGTTTGAGCTCATCATATATTTACA
GTAGGAATAGATGTGGATACTCGAGCATATTTTACTTCTGCTACAATAAT
TATTGCAGTACCTACAGGTATTAAAATTTTCAGATGATTAGCAACTTTAC
ATGGAACTCAAATTAAATTTACACCTCCTATACTTTGAGCTTTAGGATTT
GTATTTTTATTTACTATTGGAGGATTAACTGGTGTAGTTTTAGCAAATTC
TTCTATTGATATTATCCTTCATGATACTTACTATGTAGTAGCTCATTTTC
ATTATGTCCTTTCTATAGGAGCAGTATTTGCTATTATAGCTGGTTTAGTC
CAATGATTTCCCTTATTTACTGGGTTAACATTAAATGAATACTTATTAAA
AATTCAATTCTTTGTAATATTTGTTGGAGTGAATCTAACATTTTTCCCTC
AACATTTCTTAGGATTAGCTGGAATACCTCGACGATATTCAGATTATCCC
GATGCATACACACCTTGAAATGTTGTTTCATCAATTGGAAGAATAATTTC
TATATTAAGAATTTTCTTATTATTATTTATTATTTGAGAAAGATTTGTTT
CAATACGAATAAATATTTCTGCTAAAAATTTTTCTACTTCAATTGAATGA
TTCCAGCTATTTCCCCCTGCTGAACATAGATATCATAAAGACGATAAAGA
TTACGTAGTGGTATTTGATTTCCTTGGTAAGGATTCCATTAGATATTATA
ATGAAGTACCTGTAGAAAAACGTGTCTTCAAGAACCTTCAATTATTCATG
GAAAATAAATCACCCGGAGATGATTTGTTTGACAGATTGAACACAGCTGT
GATGAACAAACATTTAAACGAATTAATGGAAGGTTTAACTGCCAAGGTGT
TTCGTACTTATAACGCTTCGTGGACACTACAACAGCAACTCGATAAATTG
ACCAATCCAGATGATTCCATATCCGAAAAAATTTTATCATATAACCGTGC
CAATAGAGCAGTAGCAATACTTTGTAACCATCAACGTGCTGTCCCTAAAG
GCCATCAGAAATCCATGGAAAAACTCAAGGAAAAGATCGAAACTAAAAAA
GACTCTATTAAAGATGCAGAGAGGCAGGTTAAAGATGCACAGAGAGATGC
AAAACANNNTGGCAGCGTAAAAGAGAAGCAGATTTACGAAAAGAAAAAGA
AAATGCTGGAGAGACTTCGGGAGCAATTGGCGAAATTGGAAATTCAAGAA
ACTGACCGTGATGAAAACAAAACAATTGCGCTGGGTACCTCCAAGCTGAA
TTATTTGGACCCCAGAATTTCGGTTGCATGGTGTAAGAAGTTTGGTGTGC
CCATTGAAAAAATTTATAACAAAACTCAACGGCTGCCCTCGTTCCGCGTC
ATCGGCGACCACCTGAAGGACCGCTTCGACGGCGCGTCGCGCGTCATGCT
CAGCAACTCGGCCAGCTCCCGCGGGANNNNNNNNNNNNNNNACGCCAACC
GCCNNNCCAAACAGGACAAGNNNCTCTCCAACAGCATCGCCTCCAACAGC
ATACACAGCAAGAGGGAGAACAGGCCGAGGAAATACAAGTACGGCTTCCA
GCTGAAACCCTACAATCCAGACCATAAACCTCCGAGTCCCAAGGATCTTG
TGTACTTGGAGCCATCGCCTGGTTTCTGCGAGAAGAACCCGAAGCTGGGG
ATCCAGGGTACCCATGGGAGGTNTGTGCAACGACACGTCGATCGGTGTGG
ACGGGTGCGATCTGAT
>Astenus
GGGAGAAGCCCAGCACTTAATCCCGTGGCCGCCGGGAAATGTAGTGTTTG
GGAGGGTCCATCACCGTGCGACGCGTCCAAGTCCTTCTTGAACGGGGCCA
CATACCCATAGAGGGTGCCAGGCCCGGTAGCCGGTGGATCTCTCCTCAGA
GTCGGGTTGCTTGAGAGTGCAGCCCTAAGTGGGTGGTAAACTCCATCTAA
GGCTAAATATGACCACGAGACCGATAGCGAACAAGTACCGTGAGGGAAAG
TTGAAAAGAACTTTGAAGAGAGAGTTCAATAGTACGTGAAACCGTTCAGG
GGTAAACCTGAGAAACCCGAAAGGTCGAATGGGGAGATTCAGCTTGTCTC
GTGGTGCTTGCACCGGACTGCACCTTCCGGACGGCGGCGAACTCGTGCAC
TTCTCCCCTAGTAGGACGTCGCGACCCGTTGGGTGCCGGTCCCGACGGTG
GAGCCTCGGATTCCCGGCCGGCCCGCTCGACGGTGTGACAGAGACGTGGG
GTCGCCAGTTGGCGTCCGGCCCGTCACAAGTTCGGGCGTCGGACCTGTGT
GCCGACCTCGGGCCCGCCGGCTGTTGGTGGCGGTGTCCTCGGACAGACTT
CAACACGTCGGTCGGCGACGCTCTAGCTTTGGGTTTTCAGGACCCGTCTT
GAAACACGGACCAAGGAGTCTAGCATGTGCGCGAGTCATTGGGACCGCAT
CTAAACCTAAAGGCGAAATGAAAGTGAAGGCCGTGCCGAGGGAGGATGGG
TCGTCGTTCTCATCGCGAGATGAGGCGCACCCAGAGCGTACACGCCCCAT
TATTGAAGACTACCATGGTGNGATTCAAGAAGACCGACAAGCATCCCNCC
GAAGAACTGGGGNTGATGTAAACACTTTCGCCAATCTGGATCCAGCTGGT
GAGTTTGTTGTGTCAACCCGTGTCCGTTGCGGCCGTTCAATGGAGGGTTA
CCCATTCAACCCATGCTTAACCGAAGAGCAATACAAGGAGATGGAAGCTA
AAGTCTCGTCTACTYTATCTGGACTCGAAGGTGAACTCAAGGGTACTTTC
TACCCATTGACTGGAATGGATAAGGATACYCAGCAGAAGCTCATCGACGA
TCACTTCTTGTTCAAGGAAGGTGATCGTTTCCTCCAGGCTGCTAACGCCT
GCCGTTACTGGCCATCTGGACGTGGTATCTACCACAACGACAACAAAACC
TTCTTGGTCTGGTGCAACGAAGAGGACCATCTTCGCCTGATTTCGATGCA
GATGGGAGGTGATCTTGGTGAAGTCTACCGTCGCCTTGTGAACGCCGTCA
ACGACATCGAGAAGCGCGTTCCCTTCTCCCACAATGACAGATTAGGTTTC
CTCACCTTCTGCCCAAGCAACTTGGGCACAACTGTACGTGCCTCTGTACA
CATTAAAGTACCTAAGCTCGCCGCCAACAAGGCTAAGCTCNNNNNNNNNN
NNNNNNNNNNNNNNNNNNNNNNNNNNNNNNNNNNNNNNNNNNNNNNNNNN
NNNNNNNNNNNNNNNNNNNNNNNNNNNNNNNNNNNNNNNNNNNNNNNNNN
NNNNNNNNNNNNNNNNNNNNNNNNNNNNNNNNNNNNNNNNNNNNNNNNNN
NNNNNNNNNNNNNNNNNNNNNNNNNNNNNNNNNNNNNNNNNNNNNNNNNN
NNNNNNNNNNNNNNNNNNNNNNNNNNNNNNNNNNNNNNNNNNNNNNNNNN
NNNNNNNNNNNNNNNNNNNNNNNNNNNNNNNNNNNNNNNNNNNNNNNNNN
NNNNNNNNNNNNNNNNNNNNNNNNNNNNNNNNNNNNNNNNNNNNNNNNNN
NNNNNNNNNNNNNNNNNNNNNNNNNNNNNNNNNNNNNNNNNNNNNNNNNN
NNNNNNNNNNNNNNNNNNNNNNNNNNNNNNNNNNNNNNNNNNNNNNNNNN
NNNNNNNNNNNNNNNNNNNNNNNNNNNNNNNNNNNNNNNNNNNNNNNNNN
NNNNNNNNNNNNNNNNNNNNNNNNNNNNNNNNNNNNNNNNNNNNNNNNNN
NNNNNNNNNNNNNNNNNNNNNNNNNNNNNNNNNNNNNNNNNNNNNNNNNN
NNNNNNNNNNNNNNNNNNNNGGTGAAGTAATGGCTATAGGTAGAAAATTT
GAAGAAGCTTTCCAAAAAGCTTTRAGAATGGTGGACGAAAGTGTCATTGG
TTTTGATCCATACCTCAAAGAAGTTGATGATGAAGAATTGCAAGAACCTA
CAGATAAGAGAATGTTTGTTTTAGCTGCCGCTTTAAGAAATGGCTACAGC
GTAGATAAACTATACGAATTGACAAAGATTGATCGTTGGTTCTTACAAAA
AATGAAGAACATTGTAGATTATAAYACCCTTTTAGAAACTGTNNNNNNNN
NTAAATTACAAAATTGCAATAATATTTACAAACTTTTAWTGAAAGCRAAA
CAAATTGGTTTYAGTGACAAACAAATTGCTGTTGCTGTTAAAAGTACTGA
ACTTGCTATTAGAAAACAAAGACAAGATTTTGGTATCACTCCTTACGTAA
AACAAATAGATACTGTAGCTGCTGAATGGCCAGCTACAACAAATTACCTA
TATATAACTTATAATGCAGATAGTCATGATTTAACTTTCACTGATCAACA
TACAATGGTTATCGGTTCAGGAGTTTATAGGATTGGAAGTTCTGTTGAGT
TTGATTGGTGTGCTGTTGGTTGTTTAAGGGAGCTCAGAAAACTGAATAAA
AAAACAATTATGGTTAATTACAATCCNCGATCTCATATTATTAGACAGGC
TAGAGGAAAAAAAGAAACATTCGGATCATTGGGAATAATTTATGCAATAA
TAGCAATTGGATTATTAGGATTTGTAGTTTGAGCTCATCACATATTTACA
GTTGGGATAGATGTAGACACTCGGGCTTACTTCACCTCAGCCACAATAAT
TATTGCTGTGCCTACAGGAATTAAAATTTTCAGATGATTGGCTACATTGC
ATGGATCACAAATTAAATATAATCCATCCATATTATGATCTTTAGGATTT
GTATTTTTATTTACAGTAGGAGGATTAACTGGAGTAATTTTAGCTAATTC
GTCTATTGACATTATTTTACATGATACATATTATGTAGTTGCCCATTTCC
ATTATGTTCTTTCCATAGGAGCAGTATTTGCAATTATAGCTGGATTAGTT
CAGTGATTTCCATTATTTACAGGATTAATAATAAATGAGTATATTTTAAA
AATTCAATTTTTAATTATATTTATTGGAGTAAATATAACATTTTTTCCAC
AACATTTTTTAGGATTAGCCGGAATACCTCGACGTTACTCTGATTATCCG
GATGCTTATACCCCATGAAACATAATTTCATCAATTGGATCATTAATTTC
TATAATTAGAATTTTTATTTTGTTATTTATTCTGTGAGAAAGATTTGTAT
CTATGCGAATTAATATTGCTAGAAAAAATTTTTCTACTTCAATTGAATGA
TTACAATTAACCCCTCCAGCCGAACACAGATACCATAAAGATGACAAAGA
TTATGTAGTTGTATTTGATTTCCTTGGTAAGGATTCCATTAGATATTACA
ATGAAGTACCTGTAGAGAAACGTGTCTTCAAAAACCTTCAGCTGTTCATG
GAGAATAAGTCGTCTGGTGATGATTTGTTTGAYAGATTGAACACRGCTGT
AATGAATAAACATTTGAATGAATTGATGGAAGGTTTAACAGCTAAAGTGT
TTCGTACTTATAACGCGTCTTGGACTTTACAGCAACAACTTGATAAATTG
ACCAATCCAGATGATTCCATATCCGAAAAAATATTATCATACAATCGTGC
CAATCGAGCTGTAGCTATACTTTGTAACCATCAACGTGCAGTGCCTAAAG
GCCATCAGAAATCCATGGAGAAACTCAAGGAAAAGATTGAATCKAAAAGG
GAAAACATCAAGGACGCCGAGAGACAAGTTAAAGATGCGCAAAGAGATGC
GAAACANNNCGGTAGCGTCAAGGAGAAGCAGATTTACGAGAAGAAAAAGA
AAATGCTGGAGAGACTCCGTGAACAATTGGCCAAATTGGAAATTCAGGAG
ACGGACCGTGACGAAAATAAAACTATTGCGCTCGGTACCTCCAAGCTGAA
CTATTTGGACCCGAGAATCTCGGTTGCTTGGTGTAAGAAGTTTGGTGTGC
CCATAGAAAAGATTTATAATAAAACTCAACGCCTGCCACCCTTCAGAGTA
ATAGGCGATCATTTRAAAGACCGCTTCGACGGAGCCTCTAGAGTCATGCT
AAGCAACTCGGCGAGTTCCCGAGGAANNNNNNNNNNNNNNNACTCCAACC
GGCNNNCCAAACAAGACAAANNNCTCTCCAACAACATCGCCTCGAACAGC
ATCCACAGCAAAAGAGAGAACCGACCGAGGAAATACAARTACGGCTTCCA
ACTCAAACCYTACAATCCCGATCACAAACCTCCGAGCCCYAAAGACCTTG
TTTACCTCGAACCRTCGCCCGGWTTCTGCGAGAAGAACCCCAAGTTAGGG
ATACAGGGYACTCACGGTAGGTNTGTGCAACGATACATCGATCGGGGTCG
ACGGGTGCGATCTGAT
>Sunius
NNNNNNNNNNNNNNNNNNNNNNNNNNNNNNNNNNNNNNNNNNNNNNNNNN
NNNNNNNNNNNNNNNNNNNNNNNNNNNNNNNNNNNNNNNNNNNNNNNNNN
NNNNNNNNNNNAGGGTGCCAGGCCCGATCGCCGGAGGATCTCTCCTCAGA
GTCGGGTTGCTTGAGAGTGCAGCCCTAAGTGGGTGGTAAACTCCATCTAA
GGCTAAATATGACCACGAGACCGATAGCGAACAAGTACCGTGAGGGAAAG
TTGAAAAGAACTTTGAAGAGAGAGTTCAATAGTACGTGAAACCGTTCAGG
GGTAAACCTGAGAAACCCGAAAGGTCGAATGAGGAGATTCAGCGTGTCTC
GTGGTGCTTGCACCGGACCGCGCCTGCCGTACGGCGACGAACTCGTGCAC
TTCTCCTCTAGTAGGACGTCGCGACCCGTTGGGCGCCGGTCCCGACGGAG
GAGCCTTGGGGTCCCGGCCGGCCCGCTCGACGGTACGACAGAGGCGTGGG
GTCGCTAGTTAGCGTCCGGCCCGTCACAAGTTCGGGCGTCGGACCTGTGT
GCCGACCCCGAGCTCGCCGGCTGATGGTGGCGGTGTCCTCGGACAGACTT
CAACACGCCGGTCGGCGACGCTCTAGCTTTGGGTTTTCAGGACCCGTCTT
GAAACACGGACCAAGGAGTCTAGCATGTACGCGAGTCATTTGGACCGCAT
CTAAACCAAAAGGCAAAATGAAAGTGAAGGCCGTGCCGAGGGAGGATGGG
GCGTCGTTCTCATCGCGAGATGAGGCGCACCCANNNNNNNNNNNNCCCAT
TATTGAAGATTACCATGGTGNGATTCAAGAAGACCGATAAGCACCCTNCC
CAAGAACTGGGGNAGATGTAAGCACCTTCGGCAATCTTGACCCAGCTGGT
GAATATGTAGTCTCCACCCGCGTCCGTTGCGGCCGCTCCATGGAAGGCTA
TCCATTCAACCCATGCTTAACCGAAGAACAATACAAGGAAATGGAAGGCA
AAGTCTCTACCACTTTGTCCGGCCTTGAAGCCGAACTCAAGGGTACTTTC
TATCCTTTAACTGGAATGGACAAAGATACTCAACAAAAGCTCATCGATGA
TCACTTCTTGTTCAAGGAAGGAGATCGTTTCCTCCAGGCTGCAAACGCTT
GCCGTTTTTGGCCATCTGGACGTGGTATTTACCATAACGACAACAAAACC
TTCTTGGTATGGTGCAACGAAGAAGATCACCTTCGTATCATCTCTATGCA
AATGGGTGGTGATCTTGGCGAGGTCTACCGTCGCCTTGTAACCGCTGTCA
ACGAAATCGAGAAGCGTGTTCCCTTCTCCCACAATGACAGATTAGGTTTC
TTGACCTTCTGCCCAACCAACTTGGGCACTACTGTACGTGCCTCTGTACA
CATTAAAGTACCTAAGCTCGCCGCCAACAAGGCCAAACTTGATGAANTAA
GCAACGTTCCTAAAAAAGTGTTAATAATTGGGTCWGGGGGATTATCCATT
GGACAAGCAGGAGAATTCGATTATTCCGGATCACAAGCAATAAAAGCTTT
ACAAGAAGAAAACATCCAAACTGTTCTAATTAATCCAAATATCGCAACAG
TACAAACCTCGAAAGGTTTAGCTGATAAAATATACTTTTTGCCATTAGTG
CCTGAATTTGTGGAACAAGTAATTAGAGTAGAACGTCCTGGAGGCGTATT
GTTAACATTTGGTGGACAAACAGGGTTAAATTGTGGAGTAGAATTACAAA
AAGCTGGAGTATTCGAAAAATACAATGTTCAAATTTTGGGTACCCCAATA
GAAGCTATAATAGATACTGAAGATAGAAAGATTTTCAGTGACAGAATTGC
ACTAATTGGAGAAAAAGTTGCTCCTAGTATGGCTGCATATTCTGTACAGG
AAGCTTTGGAAGCTGCAGATTTATTAGGGTACCCAGTTATGGCTCGAGCT
GCATTTTCTTTRGGTGGTTTGGGGTCTGGCTTTGCTAATACTGCAGAAGA
ACTGAAATTACTTGCTCAACAAGCTTTAGCTCATTCGAATCAGTTGATTA
TTGATAAGTCTTTAAAAGGTGGCGAAGTAATGGCTATAGGTAGAAAATTT
GAAGAGGCCTTCCAAAAAGCTTTAAGAATGGTAGATGAAAGTGTAACTGG
TTTCGATCCTTACATAAAAGAAGTTAATGATGATGAATTAAAGGAACCTA
CAGATAAAAGAATGTTTGTTCTTGCAGCAGCTTTAAGAAATGGTTACAGT
GTTGATAAATTGTATGATTTAACAAAAATTGATCGTTGGTTCTTACAAAA
AATGAAAAACATTATAGATTACAATTCACTCTTGGAATTAGTCCAACAAA
ATAAATTACAAAGTTGCTCAAATATTTACAAGTTGCTATTGAAAGCGAAA
CAAATTGGTTTTAGTGATAAACAAATTGCTGTCGCTGTTAAAAGTACTGA
ACTTGCAATCCGAAAACAACGACAGGATTTAGGGATTACACCGTTTGTTA
AACAAATTGATACTGTAGCTGCTGAATGGCCTGCAACTACAAATTATTTA
TATTTAACGTACAACGCTGAAAGCCACGATATAACTTTTAATGATCAACA
CATAATGGTTATAGGTTCTGGTGTTTATAGAATTGGAAGCTCTGTCGAGT
TTGATTGGTGTGCTGTAGGTTGTTTGAGAGAACTTAGGAAATTAAATAAA
AAGACAATAATGGTCAATTACAATCCNAGATCTCATATTATTAGACAAGC
TAGAGGTAAAAAGGAAACATTTGGGGCCTTAGGAATAATTTATGCAATAA
TAGCAATTGGACTATTAGGATTTGTTGTTTGAGCTCATCATATATTTACA
GTAGGAATAGATGTGGATACACGAGCTTATTTTACTTCAGCAACTATAAT
TATTGCAGTTCCTACTGGAATCAAAATTTTTAGTTGATTAGCCACCCTCC
ATGGTACACAAATTAAATTTAATCCTTCAATATTATGATCTCTTGGATTT
GTGTTTCTTTTTACAATTGGAGGATTAACAGGAGTAATTTTAGCTAACTC
ATCAATTGATATTATTTTACATGATACATATTATGTAGTTGCCCATTTTC
ATTATGTATTATCAATAGGTGCAGTTTTTGCTATTATAGCAGGATTAATA
CAATGATTTCCTTTATTAACTGGTTTAGTAATAAATGAGTATCTTTTAAA
AATTCAATTTTTTATTATATTTATTGGAGTTAATTTAACATTTTTCCCTC
AACATTTTTTAGGATTAGCAGGAATACCTCGACGATACTCTGATTATCCA
GATGCTTATACCCCATGAAATATTATTTCTTCTATTGGATCATTAGTTTC
CATAATAAGAATTTTTTTACTATTATTTATTATATGAGAAAGATTATCTT
CAATGCGAATAAATATCTCTGCTTTAAATTTTTCTTCATCAATTGAATGA
TTCCAATTATACCCACCAGCAGAACATAGCTATCACAAAGACGACAAAGA
TTATGTGGTAGTGTTTGATTTCCTTGGTAAGGATTCCATTAGATATTATA
ACGAAGTACCTGTAGAGAAACGTGTCTTCAAAAACCTTCAATTGTTTATG
GAAAACAAATCCCCCGGTGATGATTTGTTTGATAGATTAAATACTGCTGT
GATGAACAAACATTTGAATGAGTTAATGGAAGGTTTAACTGCAAAGGTGT
TTCGTACTTATAACGCTTCGTGGACACTACAACAGCAACTCGATAAATTG
ACCAATCCAGATGATTCCATATCCGAAAAAATTTTATCATACAATCGTGC
CAATAGAGCAGTAGCAATACTTTGTAACCATCAACGTGCTGTACCTAAAG
GCCATCAAAAATCCATGGAAAAATTGAAAGAGAAAATTGATACTAAAAGA
GATACTATTAAAGACGCTGAGAGGCAAGTTAAAGATGCACAAAAAGATGC
CAAGCANNNTGGGAGTGTTAAGGAGAAGCAGATCTATGAGAAAAAGAAGA
AAATGTTGGAGAGACTACGTGAGCAATTGGCTAAGTTGGAGATTCAAGAG
ACCGACCGCGATGAAAATAAAACTATTGCCCTTGGCACGTCCAAGCTGAA
CTATTTGGATCCTAGAATCTCGGTCGCTTGGTGTAAGAAGTTTGATGTGC
CCATTGAAAAAATTTATAACAAAACTCAACGTTTGCCACCCTTCAGAGTA
ATCGGTGACCATTTGAAAGATCGTTTCGACGGCGCTTCTAGAGTGATGTT
GAGCAATTCGGCTAGTTCAAGAGGGANNNNNNNNNNNNNNNATGCTAATC
GTCNNNCAAAACAAGATAAANNNCTTTCGAATAGTATAGCATCGAATAGT
ATACATAGTAAAAGAGAAAATAGGCCGAGGAAGTATAAATACGGTTTCCA
ATTGAAACCTTACAATCCCGACCACAAACCTCCGAGTCCTAAAGATTTGG
TGTATCTGGAACCGTCGCCGGGTTTCTGCGAGAAAAACCCGAAGCTCGGG
ATACAAGGTACTCACGGTAGATNTGTGTAATGATACTTCTATTGGTGTGG
ATGGATGCGATTTGAT
>Notobium
GGGAGAAGCCCAGCACTGAATCCCGTGGCCGTCGGGAAATGTAGTGTTTG
GGAGGATCCGTCACCGTACGACGCGTCCAAGTCCTTCTTGAACGGGGCCA
CATACCCACAGAGGGTGCCAGGCCCGGTAGCCGGAGGATCTCTCCTCAGA
GTCGGGTTGCTTGAGAGTGCAGCCCTAAGTGGGTGGTAAACTCCATCTAA
GGCTAAATATGACCACGAGACCGATAGCGAACAAGTACCGTGAGGGAAAG
TTGAAAAGAACTTTGAAGAGAGAGTTCAATAGTACGTGAAACCGTTCAGG
GGTAAACCTGAGAAGCCCGAAAGGTCGAATGGGGAGATTCAGCGTGTCAC
GTGGTGCGTGCACTGGGCTGCGCCGTCCGGACTGCGGCGAACTCGTGCAC
TTCTCCCCTAGTAGGACGTCGCGACCCGTTGGGTGCCGGTCCCAGCGGTG
GAGCCTCAAAGTCCCGGCCGGCCCGCTCGACGGTAAGACAGAGACGTGGG
GTCGCGAGTTCGCGTCCGGCCCGTCACAAGCATGCGCGCCGGACCTGTGT
GCCGACCCCGAGCTCGCCGGCTGTTGGTGGCGGTGTCCTCGGACAGACTT
CAACACGTCGGTCGGCGACGCTTTAGCTTTGGGTTTTCAGGACCCGTCTT
GAAACACGGACCAAGGAGTCTAGCATGTGCGCGAGTCATTGGGACCGCAT
CTAAACCTAAAGGCGAAATGAAAGTGAAGGCCGCGCCGAGGGAGGATGGG
TCGTCGTTCTCATCGCNNNNNNNNNNNNNNNNNNNNNNNNNNNNNCCCAT
TATTGAGGATTACCATGGTGNGTTTCAAGAAGACCGACAGCCATCCCNCC
AAAGAACTGGGGNCGATGTCAACACTTTCGCCAACCTCGACCCTGCGGGT
GAGTACGTTGTGTCAACCCGCGTTCGCTGCGGCCGCTCCATGGAGGGTTA
CCCGTTCAACCCCTGCTTAACCGAAGATCAATACAAGGAGATGGAACAGA
AAGTTTCGTCCACTTTGTCCGGGCTCGAGGGTGAACTCAAGGGTACCTTC
TACCCGTTGACTGGAATGGACAAGGATACTCAGCAGAAACTCATCGATGA
TCACTTCTTGTTCAAGGAGGGCGATCGTTTCCTCCAGGCTGCTAACGCTT
GCCGTTTCTGGCCGTCCGGACGTGGCATCTACCACAACGACAACAAGACG
TTCTTGGTCTGGTGCAACGAAGAGGATCACCTCCGTCTTATTTCCATGCA
AATGGGTGGGGATCTTGGAGAGGTTTACCGCCGTCTCGTTACCGCAGTCA
ACGACATTGAGAAACGCGTTCCTTTCTCGCATAACGACAGATTAGGTTTC
CTCACTTTCTGCCCGACCAATTTGGGTACAACTGTACGTGCCTCGGTACA
CATTAAAGTACCAAAGCTCGCTGCCAACAAGGCCAAACTTNNNNNNNTAA
ACAACGTTCCAAAAAAAGTTTTAATAATTGGTTCAGGTGGTTTATCAATT
GGGCAAGCAGGAGAATTCGATTATTCCGGTTCCCAGGCAATTAAAGCACT
ACAAGAAGAAAATATACAAACTGTTTTAATCAATCCTAACATTGCAACAG
TACAAACCTCTAAAGGTTTAGCTGATAAAGTATATTTCTTACCTTTGGTC
CCAGAATACGTAGAAAAAGTAATTAGAGTAGAAAGACCTGGAGGCGTCTT
GTTAACGTTTGGAGGTCAGACTGGATTAAATTGTGGTGTAGAACTTCAAA
AGGCTGGAGTTTTTGAAAAATATGGTGTTAAAATATTAGGTACCCCTATA
CAAGCGATAATAGATACTGAAGATAGAAAAATTTTCAGTGATAGAATTTC
ATTAATTGGAGAAAAGGTAGCTCCAAGTATGGCTGCGTATTCTGTACAAG
AAGCTTTGGAAGCAGCAGAGTTGTTGGGGTATCCTGTTATGGCGAGGGCT
GCGTTCTCATTAGGGGGACTAGGATCAGGATTCGCTAACACAACTGATGA
ACTTAAGTCACTTGCACAACAAGCACTAGCACATTCCAATCAATTAATTA
TTGATAAATCGTTGAGAGGAGGAGAGGTCATGGCCATTGGTAGAAAATTT
GAGGAAGCATTTCAGAAAGCTTTAAGAATGGTTGATGAGTGTGTAAATGG
TTTTGATCCATATCTCAAACAAGTAAATGATGAGGAATTAAAAGAACCTA
CAGACAAACGGATGTTTGTTGTCGCTGCTGCATTGAGAAGTGGTTACAGT
GTAGACAAATTATATGATTTAACAAAAATTGATCGTTGGTTCTTACAAAA
AATGAAAAATATAATTGATTTTAATACCATATTGGAATCCATTCAGCAAA
ATAAATTANNNNNNNNNNNNNNNACTGCAAAAGTTTTATTGAAAGCAAAA
CAAATAGGATTTAGTGACAAACAAGTCGCTGCAGCGGTTAAAAGTACAGA
ACTTGCAATACGAAAGCAACGCCAAGATTTTAATCTTACTCCTTATGTCA
AACAAATTGATACTGTGGCTGCTGAGTGGCCTGCCACTACCAATTACCTA
TATTTAACATATAACGCAGAAAGTCATGATTTGAATTTTGCTGAAGAACA
TATAATGGTTATTGGATCTGGAGTGTACAGAATAGGAAGTTCAGTTGAAT
TTGATTGGTGTGCTGTAGGATGTTTGAGAGAGCTAAGAAATTTAAATAAA
AAAACAATTATGGTAAATTATAATCCNAGATCTCATATTATTAGACAAAG
TAGAGGTAAAAAAGAAACATTTGGTTCTCTTGGAATAATTTATGCAATAA
TAGCTATCGGATTATTAGGATTTGTAGTATGAGCTCATCATATATTTACA
GTAGGCATAGATGTTGATACTCGAGCTTATTTTACTTCAGCAACAATAAT
TATTGCTGTTCCTACAGGAATTAAAATTTTTAGATGATTAGCTACTCTAC
ATGGAACTCAAATTAATTTTAATCCTCCTATTTTATGAGCTTTAGGTTTT
GTATTTTTATTTACTATTGGGGGATTAACTGGTGTAATTTTAGCTAATTC
TTCTATTGATATTGTATTACATGATACTTATTATGTAGTTGCTCATTTTC
ATTATGTTCTTTCTATAGGAGCTGTATTTGCAATTATAGCAGGTTTAGTT
CAATGATTCCCTCTATTCACAGGATTAACTATAAATAAAAAATATTTAAA
AATTCAATTTTTAGTAATATTTATTGGAGTAAATTTAACTTTTTTCCCTC
AACATTTTCTTGGTCTAGCAGGAATACCACGACGTTATTCTGACTACCCA
GATACTTTTATGCCTTGAAATATAATCTCATCCATTGGTTCATTAATCTC
TTTAATTAGAATTTTATATTTTTTATTTATTATTTGAGAAAGATTAGCCT
CTATACGACAAATTTTATCCTCTAAAAATTATTCTACTTCAATTGAATGA
TTCCAACTATTTCCCCCTGCCGAGCATAGTTATCACAAGGATGATAAGGA
TTACGTTGTAGTGTTTGATTTCCTCGGTAAAGATTCCATTAGATATTATA
ATGAGGTACCTGTAGAAAAACGTGTCTTCAAAAATCTCCAGTTATTTATG
GAAAGTAAGGCGCCTGCTGATGATTTATTCGACCGATTGAACACTACTGT
GATGAATAAACATTTAAATGAATTAATGGAGGGTTTAACCGCCAAGGTAT
TTCGTACTTACAATGCTTCATTTACGTTACAACAACAGCTCGACAAACTG
ACCAATGCCGACGATTCCATATCCGAGAAAATCTTATCGTATAACCGTGC
CAATCGAGCTGTGGCCATCTTGTGTAACCATCAACGTGCTGTGCCGAAGG
GCCATCAGAAATCGATGGAGAAATTGAAGGAGAAAATCGATGCCAAGAGA
GAAGCTATAAAAGATGGCGAACGGCAAGTTAAGGACGCGCAGAACGACGC
GAAACGNNNCGGCAGCGTGAGGGAAAAGCAGATCTATGATAAGAAGAAGA
AAATGTTGGAGAGGCTTAGAGACCAGCTTAACAAGTTGGAAATTCAGGAG
ACTGATCGCGATGAAAACAAGACAATCGCGCTTGGCACATCCAAACTAAA
TTATTTGGATCCGAGGATTTCCGTCGCCTGGTGTAAGAAATACGATGTGC
CCATTGAAAAAATCTATAATAAAACTCAACGGCTGCCACCGTTCAGGGTC
ATCGGGGACCACCTCAAGGACCGCTTCGACGGCGCCTCCAGGGTGATGCT
GAGCAACTCGGCGAGCTCGCGGANNNNNNNNNNNNNNNNNNACGCGAACC
GCCNNNCGAAACAGGACAAGNNNCTGTCGAACAGCATAGCGTCGAACAGC
ATACACAGCAAGCGTGAGAACAGGCCGCGCAAGTACAAGTACGGGTTCCA
GCTGAAGCCGTACAACCCGGACCACAAGCCGCCGAGCCCGAAGGACCTGG
TGTACCTGGAGCCATCGCCGGGGTTCTGCGAGAAGAACCCGAAGCTGGGG
ATACAGGGCACGCACGGCAGGCNAGTGCAACGACACGTCGATTGGTGTGG
ACGGCTGCGATCTGAT
>Thinocharis
GGGAGAAGCCCAGCACTGAATCCCGTGGCCGCCGGGAAATGTAGTGTTTG
GGAGGGTCCGCCATCGTCCGACGCGTCCAAGTCCTTCTTGAACGGGGCCA
CATACCCACAGAGGGTGCCAGRCCCGATAGCCGGAGGATCTCTCCTCAGA
GTCGGGTTGCTTGAGAGTGCAGCCCTAAGTGGGTGGTAAACTCCATCTAA
GGCTAAATATGACCACGAGACCGATAGCGAACAAGTACCKTGAGGGAAAG
TTGAAAAGAACTTTGAAGAGAGAGTTCAATAGTACGTGAAACCGTTCAGG
GGTAAACCTGAGAAACCCGAAAGGTCGAATGGGGAGATTCAGCGTGTCTC
GTGGTGCTCGCACCGTGCCGCGCCTTCCGGACGGAGACGAACTCGTGCAC
TTCTCCCCTAGTAGGACGTCGCGACCCGTTGGGTGCCGGTCCAGGCGGTG
GAGCCCCGGGGNCCCGGCCGGCCCGCTCGACGGTAAGACAGAGGCGTGGG
GTCGCTAGTTAGCGTCCGGCCCGTCACAAGTTCGGGCGTCGGACTTTTGT
GCCGACCCCGAGCTCGCCGGCTGCTGGTGGCGGTGTCCTCGGACAGACTT
CAACACGCCGGTCGGCGACGCTCTAGCTTTGGGTTTTCAGGACCCGTCTT
GAAACACGGACCAAGGAGTCTAGCATGTGCGCGAGTCATTGGGACCCGTA
CTAAACCTAAAGGCGAAATGAAAGTGAAGGCCGTGCCGAGGGAGGATGGG
TCGTCGTTCTCAACGCGAGGTGAGGCGCACCCAGAGCGTACACGCCCCAT
CATTGAAGATTACCATACTGNGCTTCAAGAAGAGCGATAAGCATCCCNCC
GAAGAACTGGGGNTGATGTAAACACCTTCGCCAATCTCGACCCAGCCGGT
GAATATGTAGTCTCCACCCGCGTCCGTTGCGGCCGCTCCATGGAAGGCTA
CCCCTTCAACCCGTGCTTAACCGAAGAGCAATACAAGGAGATGGAGACCA
AAGTCGCCGGTACTCTGTCCGGCATGGAAGGAGAACTCAAGGGTACATTC
TACCCRTTGACCGGCATGGACAAGGCTACCCAGCAGAAACTCATCGACGA
CCACTTCCTGTTCAAGGAGGGTGACCGTTTCCTCCAGGCCGCGAATGCTT
GCCGCTTCTGGCCATCCGGACGTGGTATCTACCACAACGACAACAAAACC
TTCTTGGTCTGGTGCAACGAAGAGGACCATCTCCGCATCATCTCCATGCA
GATGGGCGGCGATCTTGGCGAAGTCTACCGTCGCCTCGTGACCGCCGTCA
ACGAAATCGAGAAGCGCGTCCCGTTCTCCCACAATGACAGATTAGGTTTC
CTCACCTTCTGCCCAACCAACTTGGGCACTACTGTACGTGCCTCTGTACA
CATCAAAGTACCTAAGCTCGCGGCCAACAAGGCCAAGCTCGATGAGNNNN
NNNNNNNNNNNNNNNNNNNNNNNNNNNNNNNNNNNNNNNNNNNNNNNNNN
NNNNAAGCTGGGGAGTTCGACTATTCTGGTTCGCAAGCAATTAAAGCGTT
ACAAGAAGAAAATATACAAACAGTACTAATTAATCCAAACATAGCTACTG
TACAAACATCAAAAGGTTTAGCAGATAAAATTTACTTTTTACCATTAGTG
CCTGAATTTGTGGAACAAGTGATTAGAGTAGAACGTCCTGGCGGTGTTTT
GTTAACATTTGGCGGACAAACAGGGTTAAATTGTGGAGTGGAATTACAAA
GAGCTGGTGTATTCGATAAATACGGTGTAAAAATTTTGGGTACACCTATT
CAAGCGATTATAGATACAGAGGATAGAAAAATTTTTAGTGAAAGAATATC
ATTAATCGGAGAAAAAGTTGCTCCTAGTATGGCAGCATATTCAGTACAAG
AAGCACTTGAAGCAGCTGATTTACTAGGCTATCCTGTCATGGCAAGAGCT
GCTTTTTCTTTGGGTGGTTTAGGATCCGGTTTTGCGAATAACGATGAAGA
ACTTAAATTACTATCTCAACAAGCTTTAGCACATTCCANNNNNNNNNNNN
NNNNNNNNNNNNNNNNNNNNGGAGAAGTAATGGCTATAGGAAGAAAGTTC
GAAGAAGCTTTCCAAAAAGCTTTAAGAATGGTAGATGAAACTGTAGTTGG
ATTTGACCCATACTTAAAAGAAGTAGACGATGACGAATTGAAAGAACCTA
CTGATAAACGAATGTTTGTAATTGCGGCCGCTCTAAGAAATGGTTACAGC
GTAGATAAGTTGTATGATTTAACAAAAATCGATCGCTGGTTCTTACAAAA
AATGAAAAACATTATAGATTACAACACTCTTTTGGAATCAGTCCNNNNNN
ATAAGTTACAGAACTGTTCGAATACCTATAAACTTTTGTTGAAAGCGAAA
CAAATCGGTTTCAGTGATAAACAAATTGCTGTCGCAGTTAAAAGTACTGA
ACTTGCTATCAGAAAACAACGACAAGATTATGGTATAACTCCATATGTTA
AACAAATTGATACTGTTGCCGCTGAATGGCCGGCTACTACAAATTATTTG
TATTTAACGTACAATGCAGAAAGTCATGATTTAACTTTCAGTGATCAACA
CATAATGGTTATAGGATCTGGCGTTTACAGAATTGGAAGTTCTGTTGAGT
TTGATTGGTGTGCTGTTGGATGCTTAAGAGAACTTAGAAAGTTAAACAAA
AAAACTATAATGGTCAATTATAATCCNAGANNNNNTATTATTAGACAAGC
AAGAGGAAAAAAAGAAACATTTGGTTCTTTAGGAATAATTTATGCTATAA
TAGCAATTGGATTATTAGGATTTGTTGTATGAGCTCACCATATATTTACA
GTAGGAATAGATGTTGATACTCGAGCTTATTTTACTTCTGCAACTATAAT
CATTGCAGTTCCTACTGGAATTAAAATTTTTAGATGATTAGCCACTCTTC
ATGGAACACAAATTAAATTTAATCCTCCAATACTTTGATCATTAGGGTTT
GTTTTCTTATTCACAATTGGAGGACTTACTGGTGTAATTCTAGCAAATTC
ATCAATTGATATTATTTTACATGACACTTATTATGTTGTTGCACATTTTC
ATTATGTTCTATCCATAGGGGCGGTATTTGCAATTATAGCTGGATTAGTT
CAATGATTCCCTCTTTTTACTGGATTAATAATAAATGAATATTTATTAAA
AATTCAATTTTTCATTATATTTATTGGAGTAAATTTAACTTTTTTCCCTC
AGCATTTTCTTGGACTAGCGGGTATACCTCGACGTTATTCTGATTATCCA
GATGCTTACACTCCATGAAATATAATTTCATCAATTGGCTCATTAATTTC
AATAATTAGAATTTTTATTTTATTATTTATTTTATGAGAAAGATTTACAT
CTATTCGAATAAATATTTCATCAAAAAATTTTTCCACATCAATTGAATGA
TTACAATTNNNNNNNNNNNNNNNNNNNNNNNNNCATAAAGACGATAAAGA
TTATGTAGTAGTATTTGATTTCCTCGGTAAAGATTCCATTAGATATTACA
ATGAGGTACCTGTGGAAAAACGTGTCTTTAAAAACCTTCAGTTGTTTATG
GAAAACAAATCACCAGGCGATGATTTATTTGATAGATTAAACACAGCTGT
GATGAACAAACATTTAAATGAGTTAATGGAAGGTTTAACTGCCAAGGTGT
TTCGTACTTACAATGCTTCTTGGACTTTGCAACAACAACTCGACAAATTG
ACCAATCCAGATGATTCCATATCTGAGAAAATTTTATCATACAACCGTGC
GAACAGAGCGGTAGCTATACTCTGTAACCATCAACGTGCTGTACCTAAAG
GCCATCAGAAGTCCATGGAGAAACTTAAAGAGAAAATCGACGCTAAACGG
GACACAATTAAAGACGCCGAGAGACAAGTTAAAGACGCCCAGAAAGATGC
TAAACANNNCGGAAGCGTCAAAGAGAAGCAGATCTACGAGAAGAAGAAGA
AGATGCTGGAGAGGATGAGGGAGCAACTGGCTAAATTGGAGATTCAGGAA
ACGGACCGCGACGAGAACAAGACCATCGCCCTTGGCACGTCCAAGCTGAA
CTATTTGGACCCTAGAATCTCGGTCGCCTGGTGCAAGAAGTTCGAGGTGC
CCATTGAANNNNNNNNNNNNNNNNNNNNNCGGCTGCCGCCGTTCCGCGTG
ATCGGCGACCACCTGAAGGACCGCTTCGACGGCGCCTCGCGCGTCATGCT
CAGCAACTCGGCGAGCTCGCGCGGCANNNNNNNNNNNNNNNACGCGAACC
GGCNNNCGAAGCAGGACAAGNNNCTCTCGAACAGCATCGCCTCGAACAGC
ATCCACAGCAAGCGCGAGAACAGGCCGCGCAAGTACWAGTATTGGTTCCA
GCTGAAGCCGTACAACCCGGACCACAAGCCGCCGAGTCCCAGGGACCTTG
TGTWCCTGGAGCCGTCGCCCGGTTTCTGTTAGAAGAACCCGAAGCTCGGC
ATACAGGGCACGCACGGGAGGCNTGTGCAACGAGACTTCGATCGGCGTCG
ACGGGTGCGACCTGAT
>Termitophile
GGGAGAAGCCCAGCACTGAATCCCGCGGCCGCCGGGAAATGTAGTGTTTG
GGAGGGTCCGCTACCGTACGACGCGTCCAAGTCCATCTTGAACGGGGCCA
TNTACCCACAGAGGGTGCCAGGCCCGGTAGCCGGTGGATCTCTCCTCAGA
GTCGGGTTGCTTGAGAGTGCAGCCCTAAGTGGGTGGTAAACTCCATCTAA
GGCTAAATATGACCACGAGACCGATAGCGAACAAGTACCGTGAGGGAAAG
TTGAAAAGAACTTTGAAGAGAGAGTTCAATAGTACGTGAAACCGTTCAGG
GGTAAACCTGAGAAACCCGAAAGGTCGAATGGGGAGATTCAGCGTTTCTC
GTGGCGTTCGCGCCGGGCCGCGCCCTCCGGGCGGCGGCGGGTTCGTGCAC
TTCTCCCCTAGTAGGACGTCGCGACCCGTTGGGTGCCGGTCCCGACGGTG
GAGCCTTGGAATCCCGGCCGGCCCGCTCGACGGTAAGACAGAGGCGTGGG
GTCGCTAGCTAGCGTCCGGCCCGTCGCAAGTTCGGGCGTCGGACCTGTGC
GCCGACCTCGGACTCGCCGGCTGCTGGCGACGGTGCCCTCGGACAGACTC
CGACACGCCGGTCGGCGACGCTCTAGCTTTGGGTTTTCAGGACCCGTCTT
GAAACACGGACCAAGGAGTCTAGCATGTGCGCGAGTCATTGGGACCGCAT
CTAAACCTAAAGGCGAAATGAAAGTGAAGGCCGCGCCTAGGGAGGATGGG
TCGTCGTGCTCATCGCGAGCTGAGGCGCACCCAGAGCGTACACGCCCCAT
CATTGAGGACTACCACACTGNGATTTAAGAAGACCGACAAGCACCCCNCC
TAAGAACTGGGGNTGATGTAAACACCTTCGCCAATCTCGACCCCAACGGA
GAATTCGTCGTATCCACTCGCGTCCGTTGCGGCCGCTCCATGGAGGGCTA
CCCCTTCAACCCCTGCTTGACCGAAGAGCAATACAAGGAGATGGAACAGA
AGGTCTCCAGCACTTTGTCCGGCCTCGAGGCCGAACTCAAGGGTACCTTC
TACCCATTGACCGGTATGGACAAGGACACCCAACAGAAGCTCATCGATGA
CCACTTCTTGTTCAAGGAGGGCGACCGCTTCCTCCAGGCCGCCAACGCCT
GCCGTTTCTGGCCAAGCGGACGTGGTATCTACCACAACGACAACAAAACC
TTCTTGGTCTGGTGCAACGAAGAGGACCATCTCCGCATCATCTCTATGCA
AATGGGTGGTGATCTTGGTGAAGTATACCGTCGCCTTGTGACTGCTGTCA
ACGAAATCGAGAAACGCGTCCCGTTCTCCCACAATGACAGATTAGGTTTC
CTCACTTTCTGCCCAACCAACTTGGGCACAACTGTACGTGCCTCTGTACA
CATTAAAGTACCCAAGCTCGCTGCCAACAAGGCTAAACTCGACGAANTAA
CAGACGTACCTAGGAAAGTTTTAATTATTGGATCTGGTGGATTATCTATT
GGACAAGCTGGGGAATTTGATTATTCAGGTTCCCAAGCAATTAAAGCTTT
ACAAGAAGAGAATATTCAAACAGTTTTAATCAATCCAAACATTGCTACAG
TGCAAACGTCGAAGGGTTTAGCTGATAAAGTATATTTTTTACCATTGGTG
CCTGAATTTGTGGAACAAGTTATTAGAATTGAACGCCCAGGTGGTGTATT
GTTAACATTTGGAGGACAAACAGGGTTAAATTGTGGTGTAGAATTGCAAA
AAGCTGGAGTCTTTGAAAAATACGGCGTACAAATTTTGGGTACACCTATA
GAAGCAATTATAGATACTGAAGATAGAAAGATTTTTAGTGAAAGAATAGC
TTTGATTGGTGAAAAAGTTGCTCCGAGTATGGCTGCGTATTCAGTGCAAG
AAGCTTTGGAGGCTGCTGATTTGTTAGGGTATCCAGTTATGGCACGAGCA
GCGTTTTCGTTAGGAGGATTAGGATCTGGATTTGCAAATACATCAGAAGA
GCTCAAAACACTTGCTCAACAAGCTCTAGCTCATTCCAATCAATTAATTA
TAGATAAATCGTTAAGAGGANNNNNNNNNNNNNNNNNNNNNNNNNNNNNN
NNNNNNNNNNNNNNAAAAGCTTTACGAATGGTAGATGAAAGTGTTAATGG
TTTTGATCCTTATATAAAAGAAGTGAATGATGATGAGTTAAAGGAACCTA
CTGATAAAAGAATGTTTGTTCTTGCAGCTGCTTTAAAAAATGGCTACAGT
GTCGACAAATTATACGATTTAACTAAAATTGATCGTTGGTTTTTACAAAA
AATGAAAAATATCATAGATTACAACACACTTCTAGAATCAGTAGCTCAGA
GTAAAAAGAAATATTTCATCGAGATTTATAAAGTGTTATTAGAAGCAAAA
AAGTTAGGCTTTAGTGACAAACAAATTGCGGTAGCTGTTAAAAGTACTGA
GTTGGCTATTAGAAAACAAAGACAAGATTTTGGTATTACACCGTTTGTTA
AACAAATTGATACTGTAGCCGCGGAATGGCCTGCAACGACAAATTATTTA
TATCTCACTTATAACGCAGAGAGTCATGATTTAACTTTCAATGAACAACA
TGTGATAGTTATTGGGTCTGGAGTTTACAGAATTGGAAGCTCAGTTGAAT
TTGATTGGTGTGCTGTTGGGTGCTTGCGTGAACTTAGAAAGTTAAACAAG
AAAACTATTATGATAAATTATAATCCNAGATCTCATATTATTAGACAAGC
TAGAGGAAAAAAAGAAACATTTGGTACTTTAGGAATAATTTATGCTATAA
TAGCTATTGGTTTATTAGGATTTGTAGTATGAGCTCATCATATATTTACA
GTAGGAATAGATGTTGACACTCGAGCTTATTTTACCTCTGCTACTATAAT
CATTGCAGTTCCTACAGGAATTAAAATTTTTAGATGATTAGCTACTTTAC
ATGGCACAAAAATTAAATTTACCCCTCCTATATTATGATCCCTTGGATTT
GTTTTTTTATTTACTATTGGGGGACTAACAGGAGTTATTTTAGCTAACTC
ATCAATTGATATTATCCTTCATGATMCTTATTATGTTGTWGCTCATTTTC
ATYATGTTCTATCAATRGGGGCTGTTTTWGCAATCATGGCTGGTCTTGTC
CAATGATACCCCCKTTTTACTGGATTAACTTTAAATGAATATTTATTAAA
AATTCAATTCTTTATTATGTTTACAGGAGTAAATTTAACATTTTTCCCTC
AACATTTTTTAGGATTAGCAGGAATACCTCGACGTTATTCTGATTACCCT
GATGCTTATACGCCTTGAAATGTAGTATCTTCAATTGGATCATTAATTTC
AATAATTAGAATCTTCTTGCTTTTATTTATTATTTGAGAAAGGTTCATTT
CTTTTCGTATTATTTTAGCTGGGAATAATTTAAATACCTCTATTGAATGG
TTACAAAACTATCCCCCAGCCGAACATAGTTATNNNNNNNNNNNNNNNNN
NNNNNNNNNNNNNNNNNNNNNNNNNNNNNNNNNNNNNNNNNNNNNNNNNN
NNNNNNNNNNNNNNNNNNNNNNNNNNNNNNNNNNNNTTCAATTATTCATG
GAAAATAAATCACCTGGTGATGATTTATTTGACAGGCTAAATACAGCTGT
TATGAACAAACATTTGAATGAGCTAATGGAAGGTTTAACTGCCAAGGTGT
TTCGTACATATAACGCTTCTTGGACTTTACAGCAACAACTAGAGAAATTG
ACCAATGAAGATGAGTCCATATCCGAAATGATCTTATCATACAACCGTGC
CAATCGAGCAGTCGCTATACTTTGTAACCATCAACGTGCTGTACCCAAAG
GCCATCAGAAATCCATGGAAAAGTTAAAAGAGAAAATAGAAGCTAAACGA
GACACTATTAAAGATGCTGAGAGGCAAGTTAAAGATGCGCAGAGAGATGC
AAAGCANNNTGGAAGTGTTAAAGAAAAACAAATTTATGACAAAAAGAAAA
AAATGTTGGAACGACTTAAGGAGCAGTTGGCTAAGTTGGAAATCCAAGAA
ACTGACCGTGACGAAAATAAAACTATTGCCCTTGGCACCTCCAAGTTGAA
CTATTTGGATCCGAGAATTTCGGTCGCTTGGTGTAAGAAGTTTGGTGTGC
CCATGAAAAAATTNNNNNNNNNNNNNNNNCGGCTGCCCCCGTTTAGGGTG
ATCGGTGACCATCTGAAGGACCGCTTCGACGGCGCCTCCCGGGTGATGTT
GAGCAACTCGGCCAGTTCCCGCGGTANNNNNNNNNNNNNNNACGCCAACC
GACNNNCGAAGCAGGACAAANNNCTCTCGAACAACATTGCGTCGAACAGC
ATACACAGCAAACGGGAGAACCGCCCGCGTAAGTACAAGTACGGCTTCCA
GTTGAAACCGTACAACCCGGACCACAAGCCACCGAGCCCGAAGGATCTGG
TGTACCTCGAACCGTCGCCCGGTTTCTGCGAGAAGAACCCGAAGCTGGGG
ATACAGGGGACGCACGGGAGACNTGTGTAACGATACGTCAATAGGAGTTG
ACGGGTGCGATCTGAT
>Pseudolathra
GGGAGAAGCCCAGCACTGAATCCCGTGGCCCCCGGGAAATGTAGTGTTTG
GGAGGACCCGATGCCGTGCGGCGCGTCCAAGTCCTTCTTGAACGGGGCCA
CATACCCATAGAGGGTGCCAGGCCCGGCGTCTGGAGGGTCTCTCCTCAGA
GTCGGGTTGCTTGAGAGTGCAGCCCTAAGTGGGTGGTAAACTCCATCTAA
GGCTAAATATGACCACGAGACCGATAGCGAACAAGTACCGTGAGGGAAAG
TTGAAAAGAACTTTGAAGAGAGAGTTCAATAGTACGTGAAACCGTTCAGG
GGTAAACCTGAGAAACCCGAAAGGTCGAATGGGGAGATTCAGCGTGTCTC
GTGGTGCTCGCACCGGACCGCACCGTAATGATTGTGACGAACCCGTGCAC
TTCTCCCCTAGTAGGACGTCGCGACCCGTTGGGTGCCGGTCCCGACTGTG
GCGCCTTGAGGTCCCGGCCGGCTCGCTCGACGGTAAGACAGAGGCGTGGG
GTCGCGAGTTCGCGTCCGGCCCGTCACAAGCACAGGCGTCGGACCTGTGT
GCCGACCTCGAGATCGCCGACTGTTGGTGACGGTGTCCTCGGACAGACTT
CAACACGTCGGTCGGCGACGCTTTAGCTTTGGGTTTTCAGGACCCGTCTT
GAAACACGGACCAAGGAGTCTAGCATGTGCGCGAGTCATTGGGACTCTAA
CTAAACCTAAAGGCGAAATGAAAGTGAAGGCCGTGCCGAGGGAGGATGGG
TCGTCGTTCTCACCGCGAGATGAGGCGCACCCAGAGCGTACACGCCCCAT
TATTGAAGATTACCATGGTGNGATTCAAGAAGACCGATAAGCACCCTNCC
TAAGAACTGGGGNTGATGGCAATGTCTTCACCAATCTCGACCCTGCTGGT
GAATATGTCGTCTCCACCCGTGTCCGTTGCGGTCGCTCCATGGAGGGTTA
CCCCTTCAACCCTTGCTTAACCGAAGAGCAATACAAGGAGATGGAACAAA
AAGTTTCCTCCACTTTGTCTGGTCTCGAAGCTGAACTCAAGGGTACTTTC
TACCCATTGACTGGAATGGATAAAGATACTCAACAGAAACTCATCGATGA
TCACTTCTTGTTCAAAGAGGGAGATCGTTTCCTCCAGGCCGCCAATGCAT
GCCGTTTCTGGCCATCTGGACGTGGCATCTACCACAACGACAACAAAACA
TTCTTGGTCTGGTGCAACGAAGAGGATCATCTTCGTATCATCTCTATGCA
AATGGGTGGAGATCTTGGTGAAGTTTACCGCCGTTTGGTCACCGCTGTCA
ACGAAATCGAGAAACGCGTACCCTTCTCCCATAACGACAGATTAGGTTTC
CTCACTTTCTGCCCAACCAACTTGGGCACCACTGTCCGTGCCTCCGTGCA
CATCAAGGTCCCCAAGCTCGCCGCCAACAAAGCTAAACTCGACGAANNNN
NNGAAGTGCCTAAAAAAGTATTAATAATTGGATCTGGTGGCCTGTCAATT
GGACAAGCTGGAGAATTTGATTATTCTGGATCACAAGCCATCAAAGCTTT
AAAAGAAGAAAACATAAGAACTGTGTTAATAAACCCTAATATTGCAACGG
TGCAAACTTCTAAAGGTTTAGCTGATAAAGTATATTTTCTACCATTAATT
CCTGAATATGTTGAACAAGTAATTCAATCAGAAAGACCGACGGGTGTTTT
GTTAACATTTGGAGGTCAAACAGGATTAAATTGTGGTGTAGCTTTGCAAA
AAGCAGGTGTATTTGATAAATATGGTGTTAAAATATTAGGTACCCCTATA
AAAGCCATAATTGATACAGAAGACAGAAAAATATTTAGTGAGAGGATTGC
GTCTATAGGAGAGAAAGTGGCTCCTAGTATGGCTGCTTATTCAGTCCAAG
AAGCCTTAGAAGCGGCAGAATTACTTGGATATCCTGTCATGGCAAGAGCT
GCATTTTCATTGGGAGGTTTAGGGTCAGGATTTGCTGACAACTCTGAAGA
ATTGAAATCCCTTGCACAACAAGCTTTAGCTCATTCGAATCAGTTAATAA
TTGATAAGTCATTAAAGGGCNNNNNNNNNNNNNNNNNNNNNNNNNNNNNN
NNNNNNNNNNNNNNNNNNNNNNNNNNNNNNNNNNNNNNNNNNNNNNNNNN
NNNNNNNNNNNNNNNNNNNNNNNNNNNNNNNNNNNNNNNNNNNNNNNNNN
NNNNNNNNNNNNNNNNNNNNNNNNNNNNNNNNNNNNNNNNNNNNNNNNNN
NNNNNNNNNNNNNNNNNNNNNNNNNNNNNNNNNNNNNNNNNNNNNNNNNN
NNNNNNNNNNNNNNNNNNNNNNNNNNNNNNNNNNNNNNNNNNNNNNNNNN
NNNNNNNNNNNNNNNNNNNNNNNNNNNNNNNNNNNNNNNNNNNNNNNNNN
NNNNNNNNNNNNNNNNNNNNNNNNNNNNNNNNNNNNNNNNNNNNNNNNNN
NNNNNNNNNNNNNNNNNNNNNNNNNNNNNNNNNNNNNNNNNNNNNNNNNN
NNNNNNNNNNNNNNNNNNNNNNNNNNNNNNNNNNNNNNNNNNNNNNNNNN
NNNNNNNNNNNNNNNNNNNNNNNNNNNNNNNNNNNNNNNNNNNNNNNNNN
NNNNNNNNNNNNNNNNNNNNNNNNNNNNNNNNNNNNNNNNNNNNNNNNNN
NNNNNNNNNNNNNNNNNNNNNNNNNNNNNNNNNNNNNNNNNNNNNNNNNN
NNNNNNNNNNNNNNNNNNNNNNNNNNNNNNTCTCATATTATTAGACAAGG
TAGAGGAAAAAAGGAAACCTTCGGAGCACTAGGTATAATTTATGCTATAA
TAGCTATTGGATTATTAGGATTTGTAGTATGAGCTCACCATATATTTACT
GTTGGAATAGATGTTGATACTCGGGCTTATTTTACTTCAGCCACTATAAT
CATTGCTGTTCCTACAGGAATTAAGATTTTTAGATGATTAGCTACTCTTC
ATGGATCCCAACTAACATTTAACCCACCTATTTTATGATCTTTAGGATTT
GTTTTTTTATTTACAATTGGAGGATTAACTGGAGTAATTTTAGCTAACTC
ATCAATTGATATTATTTTACACGATACTTACTATGTTGTTGCCCATTTTC
ATTATGTATTATCTATAGGAGCAGTATTTGCAATTATAGCAGGATTAATA
CAATGATTTCCACTATTTACAGGTCTTTCTATAAATGAATATTTATTAAA
AATTCAATTTTTAATTATATTTATTGGAGTAAACCTAACCTTTTTCCCTC
AACATTTTCTTGGATTAGCAGGAATACCCCGACGATACTCAGACTACCCT
GACGTTTATACTCCATGAAATGTAATCTCATCAATTGGTTCTTTAATTTC
TATAATTAGAATTATATTACTATTATACATTCTTTGAGAAAGATTCTCTT
CTATACGAATTATCTTATCTGCTAAAAACTTTTCTACTTCAATCGAATGA
TTTCAATACTATCCTCCTGCTGAACACAGATATCATAAAGACGACAAAGA
TTACCTTGTCGTCTTTGATTTCCTTGGTAAAGATTCCATTAGATACTATA
ATGAAGTACCTGTAGAAAAACGTGTTTTCAAGAATCTCCAGTTGTTCATG
GAAAATAAATCACCGGGTGATGATTTATTCGATCGTTTAAACACCGCTGT
GATGAACAAACACTTGAACGAGTTAATGGAGGGTCTAACCGCCAAGGTAT
TTCGTACTTACAATGCTTCTTGGACATTGCAACAACAACTTGATAAGTTA
ACAAATGAAGATGATTCGATATCCGAGAAAATTTTATCATACAATCGTGC
CAATCGTGCTGTCGCCATTCTATGTAACCATCAACGTGCGGTGCCTAAAG
GCCATCAGAAATCCATGGAGAAGTTAAAGGAAAAAATTGAGACTAAGAAA
GACGCCATTAGGGACGGGGAGCGTCAAGTGAAAGACGCACAAAAGGATGC
GAAACANNNTGGAAGTGTGAGGGAAAAGCAAATCTACGATAAGAAGAAGA
AAATGTTGGAACGCCTCAAAGAACAATTAGCGAAACTGGAAATCCAAGAG
ACGGATCGTGATGAAAACAAAACTATTGCGCTCGGTACGTCAAAGTTGAA
TTATTTAGATCCGAGGATTTCCGTTGCATGGTGTAAGAAGTTCGGTGTAC
CCATTGAAAAGATCTATAATAAAACTCAACGTTTGCCGCCGTTCCGTGTG
ATCGGTGATCATTTGAAGGATCGCTTCGATGGGGCGTCCCGTGTGATGTT
GAGTAATTCAGCGAGCGCACGTGGCGGTANNNNNNNNNNNNACGCGAACA
GGCNNNCCAAGCAGGATAAGNNNCTGTCGAATAATATCGCGTCGAATAGT
ATTCATAGTAAAAGGGAGAACAGGCCTCGGAAGTATAAGTACGGTTTTCA
ATTGAAGCCGTACAATCCGGACCATAAGCCTCCGAGTCCTAAGGATTTGG
TGTACTTGGAGCCGTCGCCTGGTTTNTGCGAGAAGAATCCGAAGCTTGGT
ATCCAGGGGACGCACGGCAGGCNAGTGTAATGACACGTCGCTGGGGGTGG
ACGGGTGCGACCTGNN
>Dysanabatium
GGGAGGAGCCCAGCACAGAATCCCGTGGCCGCCGGGAAATGTTGTGTTTG
GGAGGGTCCGTCATTGTGCGACGCGTCCAAGTCCTTCTTGAACGGGGCCA
CATACCCATAGAGGGTGCCAGGCCCGATAGCCGGAGGATCTCTCCTCAGA
GTCGGGTTGCTTGAGAGTGCAGCCCTAAGTGGGTGGTAAACTCCATCTAA
GGCTAAATACAACCACGAAACCGATAGCGAACAAGTACCGTGAGGGAAAG
TTGAAAAGAACTTTGAAGAGAGAGTTCAATAGTACGTGAAACCGTTCAGG
GGTAAACCTGAGAAACCCGAAAGGTCGAATGGGGAGATTCAGCGTGTCAC
GTGGTGTTCGCACCGGATTGCACCGACCGACCGGCGGCGAACTCGTGCAC
TTCTCCCCTAGTAGGACGTCGCGACCCGTTGGGTGCCGGTCCCAGCGGTG
GAGCCTGTGGGTCCCGGCCGGCTCGCCCGACGGTATGACAGAGACGTGTG
GTCGCGAGTTCGCGTCCGGCCCGCCACAAGCACGCGCGCCGGACCTGTGT
GCCGACCTCGAGCTCGCCGGCTGTTGGTGGCGGTGTCCTCGGACAGACCG
TTACACGTCGGTCGGCGACGCTTTAGCTTTGGGTTTTCAGGACCCGTCTT
GAAACACGGACCAAGGAGTCTAGCATGTGCGCGAGTCATTGGGATCATAT
CTAAACCTAAAGGCGAAATGAAAGTGAAGGCCGTGCCTAGGGAGGACGGG
TCGTCGTTCTCATCGCGAGATGAGGCGCACCTTGAGCGTACACGCCCCAT
CATCGAGGATTACCATGGCGNGGTTCAAGAAGACCGACAGCCACCCGCCC
NAAGAACTGGGGNTGACGTGAACACCTTCGCCAACCTCGACCCGGCCGGT
GAGTACGTCGTCTCGACCCGCGTCCGTTGCGGCCGCTCCATGGAGGGCTA
CCCGTTCAACCCGTGCTTGACCGAGGAGCAGTACAAGGAGATGGAGCAGA
AGGTCTCGTCCACCCTGTCCGGCATGGAGGGCGACCTCAAGGGCACCTTC
TACCCGCTGACCGGCATGGACAAGGATACCCAGCAGAAGCTCATCGACGA
CCACTTCCTGTTCAAGGAGGGCGATCGTTTCCTGCAGGCGGCCAACGCGT
GCCGTTTCTGGCCGTCCGGTCGCGGCATCTATCACAACGAGAACAAGACC
TTCCTGGTGTGGTGCAACGAGGAGGACCATCTCCGCATCATCTCCATGCA
GATGGGCGGCGATCTCGGCGAGGTATACCGTCGCCTCGTCAGCGCCGTCA
ACGAGATCGAGAAGCGCGTGCCGTTCTCGCACAACGACAGGTTGGGTTTC
CTCACCTTCTGCCCATCCAACTTGGGCACCACTGTACGTGCCTCTGTACA
CATCAAAGTACCTAAACTTGCCGCCAACAAAGCCAAGCTTGATGAANTAA
ACAACGTTCCGAAAAAAGTTTTAATTATAGGCTCAGGTGGTTTGTCAATC
GGACAGGCGGGTGAATTTGATTATTCTGGTTCGCAGGCAATCAAAGCATT
GCAAGAAGAGAATATTCAAACGGTTTTAATCAACCCGAACATTGCGACTG
TACAAACATCGAAAGGTTTAGCCGATAAAGTTTATTTTTTACCGTTGGTG
CCGGAATATGTGGAGCAAGTAATTAGAGTTGAACGACCTGGCGGTGTGTT
ATTAACATTTGGCGGCCAAACAGGATTGAATTGCGGAGTGGAACTTCAGA
AAGCTGGAATTTTTGAAAAATACGATGTTAAAGTTCTCGGGACACCAATA
CAAGGTATTATCGATACTGAAGATCGGAAAATTTTTAGTGAAAGAATTTC
AATAATCGGTGAAAAGGTAGCCCCAAGTATGGCTGCTTATTCTGTTCAGG
AAGCTTTGGAAGCGGCAGAGATGTTGGGATATCCAGTAATGGCCAGAGCT
GCTTTCTCGTTAGGTGGATTGGGATCTGGTTTCGCAAATACAGCAGATGA
ACTTAAATCATTAGCTCAACAGGCGTTAGCGCATTCAAGTCAATTAATTA
TCGACAAATCTTTAAGAGGTNNNNNNNNNNNNNNNNNNNNNNNNNNNNNN
NNNNNNNNNNNNNNNNNNNNNNNNNNNNNNNNNNNNNNNNNNNNNNNNNN
NNNCGATCCGTATCTTAAAACTGTAAATGATGAAGAATTAGAAGAACCGA
CGGATAAACGAATGTTTGTAGTAGCCGCTGCTTTAAGAAATGGTTATTCC
GTGGAAAAAATATATGAATTAACCAAAATTGATCATTGGTTTTTGCAAAA
AATGAAAAACATAATAGATTACAACACTTATTTAGAATCAATTCAACAAA
ATAAATTANNNNNNNNNNNNNNNACCTATAAAATCTTATTAAAGGCGAAA
CAAATAGGATTTAGTGATAAACAGATTGCTGTTGCCGTTAAAAGCACTGA
ACTCGCTATTAGAAAACAACGGCAGGATTTTAATATCATACCTTTCGTTA
AACAAATTGATACAGTTGCTGCAGAGTGGCCTGCGACTACGAATTATTTG
TATTTAACGTACAACGCAGCAAGTCATGATTTAACTTTCTCCGAAGAACA
TATTATGGTTATAGGTTCCGGTGTTTATAGAATAGGAAGTTCCGTTGAAT
TTGATTGGTGTGCTGTCGGTTGTTTACGAGAATTAAGAAAATTAAATAAA
AAGACAATAATGGTAAATTACAATCCNGGATCTCATATTGTAAGACAAAA
TAGAGGTAAAAAGGAAACATTTGGGACATTAGGAATAATTTATGCTATAA
TAGCAATTGGTTTATTAGGATTTGTTGTTTGAGCACATCATATATTTACT
ATTGGTATAGATGTTGATACTCGAGCTTATTTTACATCTGCTACAATAAT
TATTGCAGTACCAACTGGTATTAAAATTTTTAGATGATTAGCTACTTTAC
ATGGAACTCAAATTAATTTTAATCCAGCAATATTATGATCATTAGGATTT
ATTTTTTTATTTACTATTGGTGGATTAACAGGAGTAATTTTAGCAAATTC
ATCTATCGATATTATTTTACATGATACTTATTATGTAGTAGCTCATTTTC
ATTATGTTCTTTCTATAGGAGCTGTATTTGCAATTATAGCAGGATTAGTT
CAATGATTTTCTTTATTTACAGGAATTACATTAAATAGTTATTTATTAAA
AATTCAATTTTTTGTTATATTTACAGGTGTAAATTTAACTTTTTTCCCTC
AACATTTTTTAGGATTAGCTGGTATACCTCGACGTTATTCTGACTATCCA
GATGCCTATACTACTTGAAATGTAGTATCTTCTATTGGATCTTTTATTTC
TTTAGTAAGAATTTTATTATTACTTTTTATTATTTGAGAAAGATTTACTT
CAATTCGTATAGTAATTTCAGCCAAAAATTATTCATCTTCTATTGAATGA
TATCAATTATACCCTCCTGCTGAACATAGATATNNNNNNNNNNNNNNNNN
NNNNNNNNNNNNNNNNNNNNNNNNNNNNNNNNNNNNNNNNNNNNNNNNNN
NNNNNNNNNNNNNNNNNNNNNNNNNNNNNNNNNNNNNNNNNNNNNNNNNN
NNNNNNNNNNNNNNNNNNNNNNNNNNNNNNNNNNNNNNNNNNNNNNNNNN
NNNNNNNNNNNNNNNNNNNNNNNNNNNNNNNNNNNNNNNNNNNNNNNNNN
NNNNNNNNNNNNNNNNNNNNNNNNNNNNNNNNNNNNNNNNNNNNNNNNNN
NNNNNNNNNNNNNNNNNNNNNNNNNNNNNNNNNNNNNNNNNNNNNNNNNN
NNNNNNNNNNNNNNNNNNNNNNNNNNNNNNNNNNNNNNNNNNNNNNNNNN
NNNNNNNNNNNTCAATGGAAAAATTAAAGGAGAAGATTGAAGCTAAAAAG
GAATCCATCAAAGACGGTGAGCGTCAAGTTAAAGATGCTCAAAAGGATGC
TAAACANNNTGGTAGTGTTAAGGAGAAACAGATCTATGATAAGAAAAAGA
AAATGTTGGAAAGACTAAAGGAACAGTTAGCAAAATTAGAAATTCAAGAA
ACTGACCGTGATGAAAATAAAACAATTGCTCTTGGCACTTCCAAGTTGAA
TTATCTAGATCCGAGAATCTCTGTGGCTTGGTGTAAGAAATATGGAGTAC
CCATTGANNNNNNNNNNNNNNNNNNNNNNCGCTTGCCTCCATTCAGGGTA
ATCGGCGATCATCTAAAGGACCGCTTCGACGGCGCTTCCCGCGTCATGCT
CAGCAATTCGGCGAGCTCCAGGGGCGGTANNNNNNNNNNNNACTCGAACC
GCCNNNCCAAGCAGGACAAANNNATGTCGAACAACATCGCTTCGAACAGT
ATCCACAGCAAGCGGGAGAACAGGCCGCGCAAGTACAAGTACGGCTTCCA
GCTGAAACCGTACAACCCCGACCACAAGCCGCCCAGTCCGAAGGACTTGG
TGTACCTCGAGCCGTCGCCCGGTTTCTGCGAGAAAAATCCGAAGCTCGGC
ATCCAGGGCACGCACGGGAGGCNAGTGCAACGATACGTCGATAGGTGTAG
ACGGCTGCGACCTGAT
>Neolindus
GGGAGAAGCCCAGCACTGAATCCCGCGGCCGCCGGGAAATGTAGTGTTTG
GGAGGATCCGCCATCGCACGACGCGTCCAAGTCCTTCTTGAACGGGGCCA
CATACCCGCAGAGGGTGCCAGGCCCGGTAGCCGGAGGATCTCTCCTTAGA
GTCGGGTTGCTTGAGAGTGCAGCCCTAAGCGGGTGGTAAACTCCATCTAA
GGCTAAATATGACCACGAGACCGATAGCGAACAAGTACCGTGAGGGAAAG
TTGAAAAGAACTTTGAAGAGAGAGTTCAATAGTACGTGAAACCGTTCAGG
GGTAAACCTGAGAAACCCGAAAGGTCGAACGAGGAGATTCAGCGTGTTCC
GTGGCGTTCGCGCCGTGCCGCGCCGTCTAGGCGACGACGGACTCGTGCAC
TTCTCCTCCAGTAGGACGTCGCAACCCGTTGTGTGTCGATCCCGACGGTG
GAGCCTTGGCGTCCCGACCGGCTCGCACGACGGTAGCGCGATGACGTGGG
GTCGCGAGTTCGCGTCCGGCCCGTCACGAGCTCGGGCGTCGGACCTGCGT
GCCGACCTCGGTCTCGCCGGCTGCCGGTGACGGTGTCCTCGGACCGGCTT
CAACACGTCTGTTGGCGACGCTTTAGCTTTGGGTTTTCAGGACCCGTCTT
GAAACACGGACCAAGGAGTCTAGCATGTGCGCGAGTCACTGGGAACNTAA
CTAAACCCACAGGCGAAATGAAAGTGAAGGCCGCGCCGAGGGAGGATGGG
TCGTCGTTCTCATCGCGAGATGAGGCGCACCCAGAGCGTACACGCNNNNN
NNNNNNNNNNNNNNNNNNNNNNNNNNNNNNNNNNNNNNNNNNNNNNNNNN
NNNNNNNNNNNNNNNNNNNNNNNNNNNNNNNNNNNNNNNNNNNNNNNNNN
NNNNNNNNNNNNNNNNNNNNNNNNNNNNNNNNNNNNNNNNNNNNNNNNNN
NNNNNNNNNNNNNNNNNNNNNNNNNNNNNNNNNNNNNNNNNNNNNNNNNN
NNNNNNNNNNNNNNNNNNNNNNNNNNNNNNNNNNNNNNNNNNNNNNNNNN
NNNNNNNNNNNNNNNNNNNNNNNNNNNNNNNNNNNNNNNNNNNNNNNNNN
NNNNNNNNNNNNNNNNNNNNNNNNNNNNNNNNNNNNNNNNNNNNNNNNNN
NNNNNNNNNNNNNNNNNNNNNNNNNNNNNNNNNNNNNNNNNNNNNNNNNN
NNNNNNNNNNNNNNNNNNNNNNNNNNNNNNNNNNNNNNNNNNNNNNNNNN
NNNNNNNNNNNNNNNNNNNNNNNNNNNNNNNNNNNNNNNNNNNNNNNNNN
NNNNNNNNNNNNNNNNNNNNNNNNNNNNNNNNNNNNNNNNNNNNNNNNNN
NNNNNNNNNNNNNNNNNNNNNNNNNNNNNNNNNNNNNNNNNNNNNNNNNN
NNNNNNNNNNNNNNNNNNNNNNNNNNNNNNNNNNNNNNNNNNNNNNNNNN
NNNNNNNNNNNNNNNNNNNNNNNNNNNNNNNNNNNNNNNNNNNNNNNNNN
NNNNNNNNNNNNNNNNNNNNNNNNNNNNNNNNNNNNNNNNNNNNNNNNNN
NNNNNNNNNNNNNNNNNNNNNNNNNNNNNNNNNNNNNNNNNNNNNNNNNN
NNNNNNNNNNNNNNNNNNNNNNNNNNNNNNNNNNNNNNNNNNNNNNNNNN
NNNNNNNNNNNNNNNNNNNNNNNNNNNNNNNNNNNNNNNNNNNNNNNNNN
NNNNNNNNNNNNNNNNNNNNNNNNNNNNNNNNNNNNNNNNNNNNNNNNNN
NNNNNNNNNNNNNNNNNNNNNNNNNNNNNNNNNNNNNNNNNNNNNNNNNN
NNNNNNNNNNNNNNNNNNNNNNNNNNNNNNNNNNNNNNNNNNNNNNNNNN
NNNNNNNNNNNNNNNNNNNNNNNNNNNNNNNNNNNNNNNNNNNNNNNNNN
NNNNNNNNNNNNNNNNNNNNNNNNNNNNNNNNNNNNNNNNNNNNNNNNNN
NNNNNNNNNNNNNNNNNNNNNNNNNNNNNNNNNNNNNNNNNNNNNNNNNN
NNNNNNNNNNNNNNNNNNNNNNNNNNNNNNNNNNNNNNNNNNNNNNNNNN
NNNNNNNNNNNNNNNNNNNNNNNNNNNNNNNNNNNNNNNNNNNNNNNNNN
NNNNNNNNNNNNNNNNNNNNNNNNNNNNNNNNNNNNNNNNNNNNNNNNNN
NNNNNNTCCGTATNCTAAAAAAGTAAACGATGAAGAATTAAAAGAGCCAA
CTGATAAGAGAATGTTTGTCGTTGCTGCTGCGTTAAAATCTGGTTACAGC
GTAGAAGAATTATATGACTTAACGAAAATTGATTCTTGGTTCTTGCAAAA
AATGAAGAATATCATTGATTTCATAACATTTCTAGAAGTGANNNATCAAA
ATCATTTANNNNNNNNNNNNNNNACACCAAAAATTTTATTACAAGCTAAA
CAAATGGGATTCAGTGACAAACAAATTGCTGCCGCTGCTGAAAGTACTGA
ACTTGCTATAAGGAAACAACGGCAAGATTATAATATAACACCTTTCGTTA
AGCAGATTGACACTGTCGCTGCAGAATGGCCTGCAACAACAAATKATTTA
TATTTGACTTACAATGCAGGAAGTCACGATTTGACTTTCGATGAWGAGCA
TGTAATGGTTATTGGATCTGGAGTTTATCGTATCGGAAGTTCTGTTGAAT
TTGATTGGTGTGCAGTWGGATGTTTACGTGAGCTTAGAAAATNGAATAAA
AAAACAATTATGGTAAATTACAATCCNAGATCTCATATTATTATACAAAG
AAGAGGAAAAAAAGAAACTTTTGGAACCTTAGGAATAATTTATGCAATAA
TAGCAATTGGATTATTAGGATTTGTAGTTTGAGCTCATCATATATTTACA
GTAGGAATGGATGTAGATACTCGAGCATATTTTACCTCCGCTACTATAAT
TATTGCTATCCCTACAGGAATCAAAATTTTTAGATGATTAGCTACTTTTC
ATGGAACACAAATATCATTTAACCCCCCAATAATTTGAGCTTTAGGATTT
GTATTTTTATTTACAGTAGGAGGATTAACTGGAGTTATTTTAGCTAATTC
ATCTATAGATATTATTCTACATGATACTTACTATGTTGTAGCACATTTCC
ATTATGTTTTATCTATAGGAGCAGTATTTGCAATTATAGCAAGTCTAACT
CAATGATTTCCTTTATTTACAGGACTATCTTTAAATGAATTTATACTAAA
AATTCAATTTACAATTATATTTATTGGAGTTAATTTAACATTTTTCCCTC
AACATTTTCTAGGATTAGCAGGAATACCTCGTCGATATTCAGACTACCCT
GATTCCTTTACTACTTGAAATGTAATTTCATCAATAGGCTCATTAATTTC
ATTAATCAGAATTTTTATTATATTATTTATTATTTGAGAAAGATTAACTT
CTAAACGATTAATTTTATCCTCAAAAAATTTCTCTACTTCTATTGAATGA
TTACAATTTTTTCCCCCAAGAGANNNNNNNNNNCTCGGAGCAGATAAAGA
TTATGTCGTGGTTTTCGATTTTCTTGGCAAAGATTCCATTAGATATTATA
ATGAAGTACCTGTAGAAAAACGTGTCTTCAAAAATCTCCGATTATTCATG
GAAAATAAATCGCCAGGCGATGATCTGTTTGACAGATTGAACACAGCTGT
AATGAACAAACATTTAAACGAGTTAATGGAGGGATTAACCGCGAAGGTAT
TTCGTACTTACAACGCATCGTGGACCTTACTACCGAAACATGAGAAATTG
ACCAATGCWGATGATTCCATATCTGAAAAAATACTGTCGTATAMTCGTGC
TWATCGTGCTGTGGCAATYTTATGTAMCCATCAACGTGCAGTACCTAAGG
GGCWTCARMAATCTATGGAAAAGCTGAAAGAGAAGATTGAAGCGAAAAAA
GAAGCAATAAAAGATGGTGAAAGGCAAGTAAAAGATGCGCAACGGGATGC
AAAACANNNCGGTAGTGTAAAAGAAAAGCAAATTTACGATAAAAAGAAGA
AACAGTTGGAACGACTTCGCGAACAACTTGCAAAATTAGAAATTCAAGAG
ACAGACAGAGATGAAAACAAGACTATTGCACTTGGCACGTCCAAATTGAA
TTATTTGGACCCAAGAATCTCTGTAGCTTGGTGTAAGAAATACGATGTGC
CCCTTGAAAAGATTTATAATAAAACTCAACGCCTTCCTCCATTCAGGGTA
ATCGGAGATCAACTTAAGGATCGCTTCGATGGAGCATCGAGAGTCATGCT
GAGTAATTCAGCCAGCTCAAGAGGAGGTANNNNNNNNNNNNACGCAAATC
GTCNNNCAAAACAAGACAAANNNCTATCCAACAATATAGCATCGAATAGC
ATTCATAGCAAACGCGAAAATAGACCGCGTAAATATAAATACGGCTTCCA
ACTTAAACCCTATAACCCAGACCACAAACCACCAAGTGCGAAAGATTTGG
TATACTTAGAACCATCCCCGGGATTTTGTGAAAAAAATCCRAAGTTAGGA
ATCCAAGGGACGCATGGCAGGCNAATGCAACGACACATCGATTGGAGTCG
ATGGGTGCGATTTGAT
>Hemiquedius
GGGAAGAGCCCAGCACCGAATCCCGCGGCCGCCGGGAAATGTGGTGTTAG
GGAGGGTCCGCTGTCGCGCGGTGCGTCCAAGTCCTTCTTGAACGGGGCCA
CTTACCCATAGAGGGTGCCAGGCCCGACAACGGGAGGATCTCTCCTCAGA
GTCGGGTTGCTTGAGAGTGCAGCCCTAAGTGGGTGGTAAACTCCATCTAA
GGCTAAATATGACCACGAGACCGATAGCGAACAAGTACCGTGAGGGAAAG
TTGAAAAGAACTTTGAAGAGAGAGTTCAATAGTACGTGAAACCGTTCAGG
GGTAAACCTGAGAAACCCGAAAGGTCGAATGGGGAGATTCAGCGCGTTTC
GTCTCGTTCGCGAGNGGCTGCGCCGTCAGCGTNGCGTCGAACGCGTGCAC
TTCTCCCCTAGTAGGACGTCGCGACCCGTTGTGTGCCGGTCATAGCGGTG
GAGACCGGGCGTCCCGGCCGGCCCGCACGACGGTACGACAGTGGCGTGGG
GCCGCGAGATCGCGTCCGGCCCGTCGCAAGTGCGGTCGTCGGACCTCNGT
GCCGACTCCGGAACCGCCTGCTGCTGGCGTCGGTGTCCTCGGACAGACTC
CTACGCGCCGGTCGGCGACGCTTTAGCTTTGGGTTTTCAGGACCCGTCTT
GAAACACGGACCAAGGAGTCCAGCATGTGCGCGAGTCATTGGGCTCGAAA
CGAAACCTAAAGGCGTAATGAAAGTGAAGGCCGCGCCTAGGGAGGATGCG
CCGTCGTGCTCATCGCGAGCTGAGGCGCACCCAGAGCGTACACGCCCTAT
CATCGAAGACTACCATACTGNGCTTCAAGAAGGCCGACAGCCATCCANCC
AAAGAACTGGGGNCGACGTCAGCACCTTTGGCAATCTCGACCCTACTGGT
GAATATGTTGTTTCCACTCGTGTGCGTTGCGGCCGCTCCATGGAAGGATA
CCCATTCAACCCCTGCTTAACTGAAGACCAATACAAAGAAATGGAACAGA
AGGTATCCACCACCCTCTCTGGACTCGAGGGCGAACTCAAGGGTACCTTC
TACCCATTGACTGGCATGGGCAAGGAAGTTCAACAGAAACTCATTGATGA
CCACTTCCTTTTTAAGGAGGGCGATCGTTTTCTCCAAGCTGCAAACGCTT
GCCGCTTCTGGCCCAGCGGACGTGGCATCTACCACAACGACAACAAAACC
TTCTTGGTCTGGTGCAACGAAGAGGATCACCTTCGCATTATCTCCATGCA
AATGGGTGGTGATCTTGGTGAAGTATACCGTCGTCTCGTAACTGCCGTCA
ACGATATCGAAAAACGCATTCCCTTCTCTCATAACGACAGATTAGGTTTC
CTCACTTTCTGCCCAACTAACTTAGGTACAACTGTCCGTGCCTCCGTACA
CATTAAGGTCCCCAAACTTGCTGCCAACAAGGCTAAGCTCGATGAANNNN
NNGGTGTTCCTAAAAAGGTTCTTATAATAGGATCTGGAGGATTATCGATC
GGTCAGGCCGGAGAGTTTGATTATTCGGGATCTCAAGCTATTAAAGCACT
GCAAGAAGAGGGTATCCAGACAGTATTAATTAATCCGAATATAGCGACAG
TGCAGACTTCTAAAGGTTTAGCAGACAAAGTTTATTTTCTGCCTTTAGTG
CCCGAATATGTTGAGCAAGTTATTCGAGTTGAAAGACCAGGAGGAGTCCT
ATTGACCTTTGGAGGTCAGACTGGATTGAATTGTGGGGTCGAGCTTGAAA
AAGCTGGTGTTTTTAAGAAGTACGGTGTTAAGATATTAGGTACTCCGATT
CAGGCCATAATTGATACGGAAGATAGGAAGATTTTTAGTGAGAGAATTGC
ACAAATCGGTGAAAAAGTCGCTCCGAGTATGGCCGCTTATTCCGTACAAG
AAGCTCTAGAAGCGGCAGAAAAATTGGGTTATCCAGTGATGGCACGAGCA
GCGTTTTCTTTAGGCGGTTTAGGTTCAGGCTTTGCGGACAATAAAGATGA
ATTAAAATCACTCGCTCAACAGGCCCTCGCACATTCCAATCAGTTAATYA
TAGATAAGTCTTTAAAAGGGGGTGAGGTAATGGCTATAGGAAGAAAATTC
GAAGAAGCTTTCCAGAAAGCTTTACGTATGGTCGACGAAACTGTAATAGG
CTTCGATCCGTACCTAAAAGAAGTAAACGATGAAGAATTAAAAGAACCAA
CCGATAAAAGAATGTTTGTMGTTGCGGCAGCTTTAAGGAATAAATATTCC
ATCGATAAATTGTATAATTTAACAAAAATTGATAGGTGGTTTTTGCAGAA
AATGAAGAAAGTTGTCGATTACAACACCTTTCTGGAAACAATCGATCAGT
GCAAGCTTNNNNNNNNNNNNNNNACAAAAACAATGCTTTTGAGAGCGAAA
CAAATCGGTTTCAGCGATAAACAAATAGCGGTTGCAGTAAAAAGYACTGA
ATTAGCAATTAGAAAACAAAGACAAGATTTCGGTATCACTCCTTATATCA
AACAAATTGATACAGTGGCAGCAGAATGGCCTGCTACTACAAACTACCTG
TATTTAACGTATAATGCGTTATCACATGATTTAACATTTAACGAAGAACA
CATGATGGTAATAGGATCGGGGGTGTACAGAATTGGAAGTTCAGTTGAGT
TCGACTGGTGCGCAGTCGGATGCTTGAGAGAGTTACGAAAATTAAATAAA
AAGACCATCATGGTCAACTACANNNNNNNNTCCCATATTATTAGGCAAGA
AAGAGGTAAAAAAGAAGCCTTTGGAACTTTAGGTATAATTTATGCAATAA
TAGCAATTGGACTATTAGGATTTATTGTATGAGCTCATCACATATTTACA
GTTGGAATAGATGTTGATACYCGAGCATACTTCACTTCAGCTACAATAAT
TATTGCAGTACCAACTGGAATTAAAATTTTTAGTTGATTAGCTACTCTTC
ATGGTACACAAATCAATTATTCACCTTCCATACTTTGAACCTTAGGATTT
GTATTTCTATTTACAGTTGGGGGACTAACAGGAGTAATTTTAGCTAACTC
ATCAATTGATATTATTCTTCATGACACATATTATGTTGTAGCTCATTTTC
ATTATGTCCTTTCAATAGGAGCTGTATTTGCAATTATAGCWGGATTAATT
CAATGATATCCTTTATTAACCGGATTAACTTTAAATGAAAAATTTTTAAA
AATTCAATTTTTTACTATATTTATTGGTGTTAACATTACATTTTTCCCTC
AACATTTCCTTGGATTAGCAGGAATGCCTCGACGTTATTCTGATTATCCA
GATGCATACACTACATGAAATGTAATTTCATCRATTGGATCTTTAATTTC
ATTAGTAAGAATTATATTTTTACTTTTTATTATTTGAGATAGATTTACAG
CTATACGAAAAAGAATTTCCTCATTAAATATATCATCATCAATCGAATGA
TTACAATATATACCACCAGCTGAACATAGATATNNNNNNNNNNNNAAAGA
ACATGTTGTGGTGTTTGATTTCCTCGGTAAGGATTCAATTCGGTATTATA
ATGAAGTACCTGTGGAAAAGCGTGTTTTCAAAAATCTACAGTTGTTCATG
GAGAACAAAGCGCCGGCCGATGATCTTTTCGATCGGTTGAATACTGCTGT
TATGAATAAACATTTAAACGAGTTGATGGAAGGTCTTACCGCCAAGGTAT
TCCGTACTTATAACGCCTCATTTACCCTGCAGCAGCAATTGGAGAAGCTA
ACGAATGAGGATGATTCCATATCAGAAAAAATCTTGTCATATAATAGGGC
AAACAGAGCTGTTGCTATACTATGTAACCATCAACGTGCTGTCCCAAAGG
GACATCAGAAATCAATGGACAAGTTGAAAGAAAAAATTGAAGCTAAACGG
GATGCTATYGCTGATGGAGAGCGACAGGTAAAGGATGCTCAGAGGGAAGC
CAAGCANNNTGGTAGTGTAAAAGAGAAAGTGATGTATGATAAGAAAAAGA
AGCAGCTTGAAAGATTAAAGGATCAGTTGGCAAAATTGGAGATCCAAGAG
ACCGACAGAGATGAGAATAAAACAATTGCTTTGGGCACGTCCAAGTTGAA
TTATTTAGATCCTAGAATTTCTGTGGCGTGGTGCAAAAAGTTTGACGTTC
CCATCGATAAGATCTACAACAAAACTCAGNNNTTACCACCTTTCCGCGTC
ATCGGCGATAACCTGAAGGACCGTTTCGACGGCGCTTCCCGCGTTATGCT
CAGCAACACGGCCAACTCGAGAAGCAGCAACAATGCGNNNCACAACGGCC
GCCNNNCTAAACAAGATAAGNNNCTTTCCAACAGCATCGCTTCCAACAGC
ATACACAGCAAACGTGAGAACAGGCCGCGTAAATACAAGTACGGTTTCCA
ATTAAAACCATACAATCCGGACCACAAGCCGCCTAGTCCCAAAGATCTGG
TCTACTTGGAGCCGTCGCCTGGTTTTTGCGAGAGGAATCCCAAATTGGGC
ATACAGGGCACTCACGGTAGACNAATGCAACGACACTTCCATCGGAGTTG
ACGGCTGCGATCTTNN
>Othius sp
GGGAAGAGCCCAGCACCGAATCCCGCGGCCGCCGGGAAATGTGGTGTTTG
GGAGGATCCGCCGTCGCGCGGCGCGTCCAAGTCCTTCTTGAACGGGGCCA
CTTACCCATAGAGGGTGCNAGGCCCGGCAGCGGGAGGATCTCTCCTCAGA
GTCGGGTTGCTTGAGAGTGCAGCCCTAAGTGGGTGGTAAACTCCATCTAA
GGCTAAATATAACCACGAGACCGATAGCGAACAAGTACCGTGAGGGAAAG
TTGAAAAGAACTTTGAAGAGAGAGTTCAATAGTACGTGAAACCGTTCAGG
GGTAAACCTGAGAAACCCGAAAGATCGATTGGGGAGATTCAGCGCGTCTC
GGGGCGCTCGCGCCNGTCTGCGCCCTCCGNNCTTCGACGAACGCGTGCAC
TTCTCCCCTAGTAGGACGTCGCGACCCGTTGGGTGCCGGTCCCCGCGGTG
GAGCCCGTGCGTCCCGGCCGGCCTGCCCGACGGTACGACAGTGGCGCGGG
GCCGCGAGTGCGCGTCCGGCCCGTCGCAAGCTCGGACGTCGGACCTANGT
GCCGACTCCGGACCCGCCGGCTGCTGGCGACGGTGTCCTCGGACAGACCC
CAATACGCCGGTCGGCGACGCTTTAGCTTTGGGTTTTCAGGACCCGTCTT
GAAACACGGACCAAGGAGTCTAGCATGTGCGCGAGTCATTGGGACNNTAG
CGAAACCTAAAGGCGAAATGAAAGTGAAGGCCGTGCCGAGGGAGGATGCG
CCGTCGTGCTCATCGCGAGCTGAGGCGCACCCAGAGCGTACACGCCCCAT
CATCGAAGATTACCATGGTGNGATTCAAGAAGACCGACAAGCACCCTNCC
CTCTAACTGGGGNTGATGTCAACACCTTTGTCAACTTGGACCCCACTGGA
GAGTACGTCGTGTCCACCCGCGTTCGTTGCGGCCGTTCCATGGAGGGATA
CCCCTTCAACCCCTGCTTAACCGAGGACCAGTACAAGGAGATGGAGCAGA
AGGTCTCCACCACCCTGTCTGGGCTCGAGGGTGAGCTCAAGGGTACTTTC
TATCCATTGACCGGAATGGGCAAGGATGTGCAGCAAAAGCTCATCGATGA
TCATTTCCTCTTCAAGGAGGGTGACCGTTTCCTCCAGACCGCCAACGCTT
GCCGTTACTGGCCATCTGGACGTGGTATCTACCACAACGACAACAAGACC
TTTTTGGTATGGTGCAACGAAGAGGATCATCTTCGCATCATTTCCATGCA
AATGGGAGGTGATCTTGGGGAAGTATACCGCCGCCTTGTAACCGCCGTCA
ACGAAATCGAGAAGCGCATTCCCTTCTCCCACAATGATAGATTAGGTTTC
CTCACCTTCTGCCCAACCAACTTGGGCACAACTGTCCGTGCCTCCGTGCA
CATCAAGGTACCCAAGCTTGCCGCCAACAAGGCTAAGCTTGATGAANNNN
NNAAGGTCCCCAAAAAGGTGCTAATAATTGGCTCTGGTGGCTTGTCAATT
GGTCAAGCTGGCGAGTTTGATTACTCAGGATCACAGGCAATCAAAGCCCT
CCAAGAAGAGAACATACAAACTGTACTAATCAATCCAAACATAGCAACGG
TACAGACTTCCAAAGGGCTTGCAGATAAAGTATACTTCCTTCCGTTGGTG
CCAGAATACGTTGAACAGGTCATCAGGGTNGAACGGCCAGGTGGCGTACT
TCTAACGTTTGGCGGCCAAACTGGCTTGAATTGCGGCGTGGAACTTCAAA
GGGCAGGCGTTTTTGAGAAGTATGGTGTGCAAATACTTGGCACACCTATA
GAAGCCATCATAGACACCGAGGACAGAAAAGTGTTCAGCGAACGCATTGC
CATGATTGGCGAGAAAGTTGCACCGAGCATGGCTGCTTGCTCCGTCCAAG
AGGCTCTCGATGCAGCGGAAAAGCTTGGCTACCCAGTGATGGCGAGAGCC
GCATTTTCCCTAGGAGGATTAGGGTCTGGATTTGCAAACAATAACGACGA
GCTCAAATCTCTGGCCCAACAAGCGTTAGCCCACTCCACTCAACTCATCA
TCGACAAATCCCTGAAAGGCGGCGAGGTGATGGCCATTGGAAGAAAGTTC
GAGGAAGCCTTCCAGAAAGCGCTAAGAATGGTGGATGAAACCGTCATCGG
TTTTGACCCCTATTTGAAGGAGGTAAATGACGAAGAACTCAAGGAACCTA
CTGATAAACGGATGTTTGTAGTTGCAGCTGCACTAAGAAATGGTTACACC
GTCGATCGTTTGTATAATTTAACTAAAATCGATAGATGGTTCTTGCAGAA
AATGAAAAATATAGTGGATTACAATTCGTACTTGGAAACGATTGATCAGA
NNNNNNTGNNNNNNNNNNNNNNNTCCCGGATGATACTTTTGAAGGCGAAA
CAAATAGGTTTTAGCGACAAACAAATCGCCGTTGCCGTAAAGAGCACCGA
ACTTGCTATTAGGAAGCAACGGCGAGATTTTAGTATAACTCCGTTTGTCA
AACAAATTGATACCGTGGCAGCCGAATGGCCAGCCACAACAAATTACCTG
TACCTGACCTACAACGCGTTCTCCCACGATTTAACGTTCACAGAAGAACA
CACGATGGTCATAGGCTCAGGCGTGTATAGAATCGGCAGCTCAGTAGAAT
TCGACTGGTGTGCTGTTGGATGTTTGCGAGAATTAAGGAAATTAAACAGG
AAAACTATTATGGTCAACTACANNNNNNNNTCCCATATTATTAGCCAAGA
AAGAGGAAAAAAAGAACCCTTTGGGACTCTAGGAATAATTTATGCAATAA
TAGCTATTGGTTTATTGGGCTTTATTGTATGAGCCCATCACATATTTACA
GTAGGAATAGATGTAGATACTCGAGCATATTTTACTTCTGCAACTATAAT
TATTGCTGTGCCAACTGGAATTAAAATTTTCAGTTGATTGGCAACTTTAC
ATGGAACTCAAATTAATTACTCCCCCTCTATAATTTGGGCCTTAGGATTT
GTATTTTTATTTACAGTAGGGGGTCTTACAGGTGTAATTTTAGCGAATTC
TTCTATTGATATTATTTTACATGATACCTATTATGTAGTTGCTCATTTCC
ATTATGTTTTATCTATAGGAGCTGTATTCGCTATTATGGCAGGATTAATC
CAATGATTTCCCTTACTCACAGGACTAACTTTAAATAATAAATTTTTAAA
AATTCAATTTTTAACAATATTTGTTGGTGTAAATTTAACCTTCTTCCCCC
AGCATTTTTTAGGATTAGCAGGAATGCCCCGACGATATTCCGACTACCCT
GATGCCTATACTTCATGAAATATTGTATCCTCAATTGGATCATTAATCTC
CATAGTTAGAATTTTTTTCTTATTATTTATTATTTGAGAAAGATTTGTAT
CATCCCGAAAAAGACTTTCCCCTATAAGTTTAGCAGTTTCTATTGAATGA
TTCCAAGCAATACCCCCTGCTGAACATAGATACNNNNNNNNNNNNAAGGA
TTATGTGGTTGTGTTCGATTTCCTTGGTAAGGATTCTATTAGGTACTACA
ATGAGGTGCCTGTTGAGAAGCGAGTCTTTAAAAATCTACAGCTCTTCATG
GAAAACAAAGCCCCCGGAGATGATCTCTTTGATCGGTTAAACACTAGTGT
CATGAATAAGCAACTGAACGAGCTGATGGAAGGCCTCACCGCTAAAGTAT
TCCGTACCTACAATGCATCATTCACGTTACAGCAACAATTAGACAAATTA
ACCAATGAGGACGATTCAATATCCGAAAAAATATTGAGCTACAACCGTGC
TAACAGAGCTGTAGCCATCCTGTGTAACCATCAACGTGCCGTTCCAAAAG
GACATCAGAAATCTATGGAGAAACTAAAAGAGAAGATAGACGCGAAACGG
GAATCTATCTCAGATGCAGAGAGGCAAGTAAAGGACGCTCAGAAAGATGC
TAAGCANNNTGGAAGCGTGAGAGAGAAGCAGATATATGATAAGAAAAAGA
AGATGCTTGAGCGTATGAAGGACCAGTTGTTCAAACTCGAAATTCAGGAA
ACTGATAGGGATGAGAACAAGACGATTGCCTTAGGCACGTCAAAGTTGAA
TTACTTGGACCCGAGGATTTCTGTGGCTTGGTGCAAGAAGTTCGATGTGC
CCATTGAGAAGATCTATAACAAGACTCAGNNGCTGCCGCCGTTCCGCGTG
ATCGGCGACAACCTGAAGGACCGCTTCGACGGCGCCTCCAGGGTGATGCT
GAGCAACACCGCGAACTCCCGGGGGGCGAACAACGCCNNNCACGCGAACC
GCCCCGGCAAGCAGGACAAGNNNCTCTCCAACGCGATCGCCTCGAACAGC
ATCCACAGCAAGCGCGAGAACAGGCCCAGGAAGTACAAGTACGGCTTCCA
GCTGAAGCCCTACAACCCGGACCACAAGCCCCCCAGCCCCAAGGACCTGG
TGTACCTGGAGCCGTCGCCGGGGTTCTGCGAGAGGAACCCCAAGCTGGGC
ATCCAGGGCACCCACGGCAGGCNAGTGCAACGACACGTCCATCGGCGTCG
ACGGGTGCGACCTNNN
>Quedius molochinus
GGGAAGAGCCCAGCACCGAATCCCGCGTCCGCCGGGAAATGTGGTGTTAG
GGAGGGTCCGCCGTCGCGCGGTCGGTCCAAGTCCTTCTTGAACGGGGCCA
CTTACCCATAGAGGGTGCCAGGCCCGGCAACGGGAGGATCTCTCCTCAGA
GTCGGGTTGCTTGAGAGTGCAGCCCTAAGTGGGTGGTAAACTCCATCTAA
GGCTAAATATAACCACGAGACCGATAGCGAACAAGTACCGTGAGGGAAAG
TTGAAAAGAACTTTGAAGAGAGAGTTCAATAGTACGTGAAACCGTTCAGG
GGTAAACCTGAGAAACCCGAAATGTCGAATGCAGAGATTCAGCGTGTCTC
GCGACGAACGCGTCNGACCGCTCCTTCCGCCTCGCGGCGAACGCGTGCAC
TTCTCTGCTAGTAGGAAGTCGCGACCCGTTGGGTGCCGGTCACCGCGGTG
GAGCCCGAGTGTCCCGACCGGCTCGCTCGACGGTACGACAGTGGCGCGGG
GCCGCGACTTCGCGTCCGGCCCGTCGCAAGTACGGACGTCGGACCTANGT
GCCGACTTCGGAGCCGCCGGCTGCTGGCGACGGTGTCCTCGGACAGACTC
CTATACGCCGGTCGGCGACGATTTAGCTTTGGGTTTTCAGGACCCGTCTT
GAAACACGGACCAAGGAGTCTAGCATGTGCGCGAGTCATTGGGACTNTAG
CGAAACCTAAAGGCGTAATGAAAGTGAAGGCCGCGCCTAGGGTGGATGCG
CCGTCGTGCTCATTGCGAGCTGAGGCGCACCCAGAGCGTACACGCCCCAT
CATCGAAGATTACCATACAGNGCTTCAAGAAGACCGACAAGCATCCANCC
AAAGAACTGGGGNCGATGTCAACACCTTTGCCAATCTCGACCCTGCTGGC
GAGTACGTCGTATCCACCCGCGTCCGTTGCGGTCGCTCCATGGAGGGATA
CCCCTTCAACCCCTGTTTAACCGAAGACCAATACAAGGAGATGGAACAGA
AGGTCTCCACCACCCTCTCTGGACTTGAGGGTGAACTCAAGGGTACCTTC
TACCCATTGACTGGCATGGGCAAGGACGTCCAACAAAAACTGATTGATGA
CCATTTCCTCTTCAAGGAAGGAGATCGCTTCCTCCAGGCCGCCAACGCTT
GCCGCTACTGGCCCAGCGGACGTGGCATCTACCACAACGACAACAAGACC
TTCTTGGTCTGGTGCAACGAAGAGGACCATCTCCGTCTTATCTCCATGCA
AATGGGTGGCGATCTTGGTGAAGTTTACCGTCGTCTCGTAAATGCCGTCA
ACGATATCGAAAAGCGCGTTCCTTTCTCTCACAATGACAGATTAGGTTTC
CTTACTTTCTGCCCAACCAACTTAGGCACAACTGTTCGTGCCTCCGTACA
CATTAAGGTCCCCAAGCTCGCCGCCAACAAGGCTAAGCTCGACGAANNNN
NNGACGTGCCGAAAAAGGTGTTGATAATCGGTTCGGGTGGATTGTCGATC
GGTCAGGCGGGCGAGTTTGATTATTCGGGGTCTCAGGCGATTAAGGCGTT
GCAGGAGGAGGGGATTCAGACGGTTTTGATCAATCCGAATATAGCTACGG
TGCAGACGTCAAAGGGTTTAGCGGATAAAGTTTACTTTCTACCGTTAGTG
CCCGAATACGTGGAGCAGGTGATTCGTGTGGAGAGACCTGGAGGGGTGCT
GCTGACGTTCGGCGGACAGACTGGATTGAATTGCGGCGTTGAGTTGGAGA
GGGCTGGAGTTTTTAAGAAGTATAATGTTAAGATTCTTGGGACACCGATA
CAAGCGATTATAGATACGGAGGATAGGAAGGTGTTTAGTGATAGGATCGG
GCAGATTGGGGAGAAGGTCGCGCCTAGCATGGCCGCGTATTCCGTGCAGG
AGGCGCTTGAAGCTGCGGAGAAGCTGGGGTACCCCGTGATGGCGAGAGCG
GCTTTTTCTTTGGGGGGACTTGGATCGGGCTTCGCGGATACTAAAGAGGA
ACTCAAGTCGCTCGCGCAACAAGCATTGGCCCATTGGACTCAGTTGATTA
TCGATAAGTCGTTGAAAGGAGGCGAGGTGATGGCCNTCGGTCGGAAATTC
GAGGAGGCGTTTCAGAAAGCCCTCCGAATGGTNGANGAAANTGTGATAGG
CTTCGATTCGTATCTNAAAGAGGTCGACGATGAGGATCTNAAGGAACCGA
CCGACAAGCGGATGTTCGTGGTCGCGGCCGCGTTAAGATCCGGATATTCC
GTGGATAAACTTTACGATTTAACGAAAATCGATCGTTGGTTTCTGCAAAA
GATGAAGAATGTGGTGGATTATAATTCATTCCTGCAAACCATCGATCAGA
TCAATCTTNNNNNNNNNNNNNNNACGAAAGACAACCTGTTACGCGCGAAG
CAAATTGGTTTTAGTGATAAACAAATTGCCGTCGCTGTTAAGAGCACAGA
ACTGGCTATCAGGAAGCAAAGGCAGGATTTTAACCTCACCCCCTACGTGA
AGCAAATCGACACAGTCGCCGCGGAATGGCCTGCGACAACCAACTACCTT
TACCTAACGTACAACGCGGTAGCNAACGATTTGACTTTCGCNGAAGAACA
TACTATGGTGATAGGTTCTGGCGTATACCGCATCGGAAGCTCCGTAGAAT
TCGACTGGTGCGCGGTGGGTTGCCTGCGCGAGTTACGAAAACTCGGTAAG
AAGACAATAATGGTAAATTACANNNNNNNNTCCCATATTATTAGGCAGGA
AAGAGGAAAAAAAGAAGCCTTTGGAACGTTAGGGATAATTTATGCAATAA
TAGCAATTGGTTTATTAGGATTTATTGTATGAGCCCATCACATATTCACA
GTAGGAATAGATGTTGATACACGAGCTTATTTTACTTCAGCAACAATAAT
TATTGCTGTTCCAACAGGAATTAAAATTTTTAGGTGAATGGCTACATTAC
ATGGAACTCAAATTAATTACTCCCCCTCAATGATTTGAGCTTTAGGTTTC
GTATTTTTATTTACAGTTGGTGGTTTAACTGGAGTAGTATTAGCTAATTC
ATCTATCGATATTATTTTACATGATACCTATTATGTTGTTGCCCATTTTC
ACTATGTTTTATCAATAGGGGCAGTATTTGCTATTATAGCAGGATTAATA
CAATGATTTCCTTTATTCACAGGTTTAACTTTAAATGAAAAATTTTTAAA
AATTCAATTTTTTTCTATGTTCATTGGAGTAAATTTAACTTTTTTCCCTC
AACATTTTTTAGGATTAGCTGGAATACCTCGACGATACTCCGATTACCCG
GATATTTATACACCTTGAAATGTAATTTCATCAATCGGATCTTTAATTTC
AACCATAAGAATTTTTTTACTATTATTTACCATTTGAGAAAGATTTGTAT
CTACTCGAAAAAGAATATCCCCATTAAATTTACCATCCTCAATTGAATGG
CTTCAATCTATACCACCTGCTGAGCATAGATATCAGAAGGACGATAAGGA
GTACGTAGTCGTGTTTGATTTCCTCGGTAAAGATTCTATTCGGTATTACA
ATGAGGTGCCCGTCGAGAAGCGCGTTTTTAAAAATCTCCAATTGTTCATG
GAGAACAAGGCTCCGGCTGATGATCTGTTTGATCGGTTGAACACCGCCGT
TATGAACAAGCACTTGAACGAGCTGATGGAAGGTTTGACCGCAAAGGTAT
TCCGTACTTACAATGCCTCGTTTACTCTGCAACAGCAGCTGGATAAGTTA
ACGAACGAAGATGATTCCTTATCAGAGAAAATTTTATCTTACAACAGAGC
GAATCGAGCTGTTGCCATACTGTGTAACCATCAACGTGCTGTTCCGAAGG
GACATCAGAAGTCGATGGAGAAGCTGAAGGAGAAAATTGACAGCAAACGG
GACGCTATCGCTGACGGTGAACGACAAGTCAAGGATGCGCAAAGAGAGGC
CAAGCANNNCGGAAGTGTAAAAGAGAAGGTGAATTTCGATAAAAAGAAGA
AAATGTTGCAGAGATTAAAGGAACAGTTGGCTAAATTAGAAATTCAAGAG
ACGGACAGGGATGAGAATAAGACAATTGCTTTGGGCACGTCCAAGCTGAA
TTATTTGGATCCTAGGATATCTGTGGCATGGTGCAAAAAGTTTGATGTGC
CGATTGATAAGATCTACAACAAAACTCAANNGTTACCACCTTTCCGCGTC
ATTGGTGATAACCTGAAGGACCGTTTCGACGGTGCTTCACGGGTAATGCT
TAGTAACACGGCAAACTCGAGGAATAGCAACAATGCCNNNCACAACAGCC
GCCNNNCGAAACAAGATAAGNNNCTCTCGAATAGTATCGCATCCAATAGT
ATACACAGCAAACGCGAGAACAGGCCGCGCAAATACAAGTACGGTTTCCA
ATTAAAACCATACAATCCTGACCACAAGCCGCCTAGTCCTAAAGATCTGG
TCTACTTGGAGCCGTCGCCTGGTTTTTGCGAGAGGAATCCCAAATTGGGC
ATACAGGGCACTCACGGCAGACNAATGCAACGACACTTCGATTGGAGTTG
ACGGCTGCGATCTTNN
>Cephalochetus
GGGAAGAGCCCAGCACCGAATCCCGCGGCCGCCGGGAAATGTGGTGTTAG
GGAGGGTCCGCTATCGCGCGGCGAGTCCAAGTCCTTCTTGAACGGGGCCA
CTTACCCACAGAGGGTGCCAGGCCCGGTAGCGGGAGGATCTCTCCTCAGA
GTCGGGTTGCTTGAGAGTGCAGCCCTAAGTGGGTGGTAAACTCCATCTAA
GGCTAAATATAACCACGAGACCGATAGCGAACAAGTACCGTGAGGGAAAG
TTGAAAAGAACTTTGAAGAGAGAGTTCAATAGTACGTGAAACCGTTCAGG
GGTAAACCTGAGAAATCCGAAAGATCGAATGGGGACATTCAGTGCGTTTC
GCGGCGTTCGCGCTCGTTCGCTCCGGCCGAACGCCGGCGCACGCGTGCAC
TTCTCCCCTAGTAGGACGTCGCGACCCGTTGGGTGCCGGTCTCCGCGGTG
GAGACCGCCGGTCCCGACCGGCCCGCTCGACGGTATGACGATGGCGTAGG
GCCGCGNGTTCGCGCCCGGCCCGTCGCAAGCTCGACCGTCGGACCTGTGT
GCCGACACCGGGCGCGGCGGCTGCTGGCGGCGGTGTCCTCGGGCGGGCCC
CTACACGCCCGTCGGCGACGCTCTAGCTTTGGATTTTCAGGACCCGTCTT
GAAACACGGACCAAGGAGTCTAGCATGTGCGCGAGTCATTGGGACTCTAN
ATAAACCTAAAGGCGAAATGAAAGTGAAGGCCGCGCCGAGGGAGGACCGG
CCGTCGTACTCATCGCGAGTTGAGGCGCACCCAGAGCGTACACGCCCCAT
CATTGAAGATTACCATGGTGNGATTCAAGAAGACCGATAAGCACCCTNCC
CAAGAACTGGGGNTGATGTCAACGTGTTCACCAACTTGGACCCTGCCGGC
GAGTTCGTTGTTTCGACCCGCGTCCGTTGTGGCCGTTCCATGGAGGGTTA
CCCCTTCAACCCCTGCTTGACTGAGGAGCAGTACAAGGAGATGGAATCCA
AGGTTTCCACCACCCTGTCCGGCCTTGAGGGCGAACTGAAGGGTACCTTC
TACCCATTGACCGGAATGGACAAGGACACCCAGCAGAAGCTGATCGACGA
CCACTTCTTGTTCAAGGAGGGCGATCGCTTCCTGCAGGCCGCCAACGCGT
GCCGCTTCTGGCCCAGCGGACGTGGTATCTACCACAACGACAACAAAACA
TTCTTGGTCTGGTGCAACGAAGAGGACCACCTCCGCCTCATCTCTATGCA
GATGGGTGGTGATCTCGGCGAGGTCTACCGCCGCCTTGTAAACGCCGTCA
ACGACATCGAGAAGCGCGTCCCATTCTCCCATAACGACAGATTGGGCTTC
TTGACCTTCTGCCCCTCCAACTTGGGCACGACTGTCCGCGCCTCCGTGCA
CATCAAAGTGCCCAAGCTTGCCGCCAACAAGGCCAAGTTGNNNNNNTTGA
GTGATGTACCGAAAAAAGTACTTATCATTGGATCTGGGGGTCTTTCAATT
GGTCAAGCCGGAGAGTTTGATTATTCAGGGTCGCAGGCGATTAAAGCACT
TCACGAAGAAAACATACAGACGGTACTTATTAATCCGAATATCGCAACTG
TGCAGACATCAAAAGGGTTGGCCGATAAAGTTTATTTTTTGCCATTAGTT
CCTGAATATGTAGAGCAAGTGATTAGAGCTGAAAGACCTAGTGGGGTGTT
GCTAACATTTGGTGGGCAAACAGGCTTGAACTGCGGAGTGGAATTAGAAA
AGGCAGGGATWTTTGATAAATACGGAGTRAAAATTTTGGGTACACCCATA
CAGGCAATAATAGACACTGAAGATAGGAAAGTTTTCAGTGAAAAAATAGC
GATGATCGGTGAAAAGGTAGCACCTAGCATGGCAGCTTATTCTGTACAGG
AGGCCTTAGATGCAGCTGATCAATTAGGATATCCAGTTATGGCAAGGGCT
GCATTTTCACTTGGTGGTCTTGGATCTGGATTTGCGAATAATGCAGACGA
ATTAAAAATACTCGCTACACAAGCNNNNNNNNNNNNNNNNNNNNNNNNNN
NNNNNNNNNNNNNNNNNNNNGGTGAAGTAATGGCAATTGGAAGAAAATTT
GAAGAGGCTTTTCAAAAAGCTCTTCGAATGGTTGATGAAAATGTTAATGG
GTTTGATCCTTACTTAAAAGAAGTGGATGATGAAGACTTAATGGAACCTA
CAGACAAGAGAATGTTCGTGGTGGCTGCTGCATTACGCATTGGTTATAGT
GTAGAAAAATTATACAACTTAACTAAAATTGATTGTTGGTTCCTTCAAAA
AATGAAAAACATCATAGACTTTAACGCTATGCTTGAGTCATTGGATCAAT
ATAAATTANNNNNNNNNNNNNNNACACATGATATCTTGCTTAAGGCAAAA
CAAATTGGTTTCAGTGATAAACAAATTGCTGCAAGTGTAAAGAGTACTGA
ACTAGCAATCCGAAAACAAAGGCATGATTTTGGAATAATACCATTCGTAA
AACAGATTGATACTGTTGCTGCAGAATGGCCTGCTACAACAAATTATCTT
TATCTAACGTACAATGCAATAGAACACGATTTAACATTTCTACAAGAACA
TACCATGGTAATTGGTTCAGGGGTTTATAGAATTGGTAGTTCAGTTGAAT
TTGATTGGTGTGCAGTTGGTTGTTTAAGAGAGCTGCGGAAATTAAATAAA
AAAACTATAATGGTAAACTACAATCCNAGATCCCATGTAATTAGCTATAG
AAGAGGTAAATCTGAAWTTTTTGGAAATTTAGGTATAATTTATGCTATAC
TTGCTATTGGTTTATTAGGATTTATTGTATGAGCTCATCACATATTTACA
GTTGGAATAGATGTTGATACTCGAGCATACTTTACATCAGCTACAATAAT
TATTGCAGTTCCAACAGGAATTAAAGTTTTTAGATGAATAGCAACTATTT
ATGGAGGAAATCTAAACTTTAACCCCCCAATATTATGAGCTCTTGGATTT
GTTTTCTTATTTACAGTTGGTGGACTAACTGGAGTAATCTTAGCTAATTC
TTCTATTGATATTGTTCTTCATGATACATACTACGTACTAGCTCACTTTC
ACTATGTGTTATCTATAGGTGCTGTATTTGCAATTGTAGCAGGATTAGTG
CAATGATTCCCTTTATTTGTCGGATTAACCTTAAATGAAAAATTCTTAAA
AATTCAATTTTTAATTATATTTATCGGTGTTAATATAACATTTTTCCCAC
AACATTTTCTTGGATTGGCAGGTATACCTCGTCGATACTCTGATTATCCG
GATGCATATACTCCCTGAAATGTAATTTCTTCGATTGGCTCACTAATTTC
ATTTATTGGGATTATAATATTCCTTTGAATTATTTGAGAAAGTTTTATTT
CTATACGAAAAGTTTTAGGTTCAACAACTCCCTCTACTGCAATTGAATGA
TTACACTCATTTCCCCCATCTGAACATACTTGTCAAAAAGATGACAAAGA
GTACGTTGTCGTGTTTGATTTCCTCGGTAAAGATTCCATTAGATATTATA
ACGAAGTACCTGTAGAGAAACGCGTGTTCAAAAATTTGCAACTCTTCATG
GAGAATAAGGCCCCTGGTGATGACCTTTTCGACCGATTGAACACTGCAGT
AATGAATAAACATCTGAACGAATTGATGGAAGGTCTTACGGCCAAGGTAT
TTCGTACTTATAACGCCTCGTTTACCCTGCAGCAGCAATTAGAGAAATTG
ACCAACGAGGACGATACAGTAGCCGAGAAAATCCTGTCTTACAACCGTGC
GAATAGAGCCGTGGCCATCCTGTGTAACCATCAGCGTGCCGTTCCCAAAG
GTCACCAGAAATCAATGGAGAAACTGAAGGAGAAAATCGATGCCAAAAGA
GACGCTATCAAGGATGGAGAACGACAGGTCAAGGACGCCCAAAAAGACGC
CAAGCGNNNGGGCAGCGTCAAGGAAAAACAGATCTACGACAAGAAGAAGA
AAATGCTCGAGAGGCTAAAGGACCAACTGGCGAAATTAGAAATCCAGGAG
ACCGATCGCGACGAGAACAAGACCATCGCGCTCGGTACCTCCAAGCTGAA
CTACTTGGACCCTCGAATATCTGTGGCCTGGTGTAAAAAGTACAACGTGC
CCATTGAAAAGATCTACAACAAAACGCAGCGGCTTCCACCTTTCAGGGTG
ATCGGGGACAACCTCAAGGATCGCTTCGACGGAGCGTCGCGAGTGATGCT
GAGCAATGCGGCCAGCAGCTCGAGGANNNNNNNNNNNNNNNACAGCAACC
GCCNNNCCAAACAGGACAAGNNNCTGAGCAATTCGATTGCTTCGAACAGC
ATCCACAGCAAGAGGGAAAATAGGCCCAGGAAATACAAGTATGGCTTCCA
ACTGAAACCKTACAATCCAGAYCATAAACCACCGAGTCCAAAGGATTTGG
TTTACTTGGAGCCGTCGCCAGGATTTTGTGAGAAGAATCCAAAACTTGGG
ATCCAAGGGACCCATGGTAGGCNAGTGCAACGATACTTCGATAGGCGTGG
ATGGTTGCGACCTGAT
>Ochthephilum
GGGAAGAGCCCAGCACCGAATCCCGCGGCCGCCGGGAAATGTGGTGTTAG
GGAGGGTCCGCTGTCGCGCGGCGCGTCCAAGTCCTTCTTGAACGGGGCCA
CTTACCCAAAGAGGGTGCCAGGCCCGATCGCGGGAGGATCTCTCCTCAGA
GTCGGGTTGCTTGAGAGTGCAGCCCTAAGTGGGTGGTAAACTCCATCTAA
GGCTAAATATAACCACGAGACCGATAGCGAACAAGTACCGTGAGGGAAAG
TTGAAAAGAACTTTGAAGAGAGAGTTCAATAGTACGTGAAACCGTTCAGG
GGTAAACCTGAGAAATCCGAAAGATCGAATGGGGACATTCAGCGCGTCTC
GCGGCGTTCGCGCTCTGTCGCTCCTTCCGAACGCTGGCGAACGCGTGCAC
TTCTCCCCTAGTAGGACGTCGCGACCCGTTGGGTGTCGGTCACCGCGGTG
GAGCCCGCCGGTCCCGACCCGCTCACTCGACGGTAAAACGGTGGCGAAGG
GTCGCGAGTTCGCGCCCGGCCCGTCGCAAGCGTTACCGTCGGACCTGCGC
GCCGATACCGGGCACGGTGGCTGCTGGCGGCGGTGTCCTCGGGCCGGCCC
CTACACGCCCGTCGGCGACGCTTTAGCTTTGGATTTTCAGGACCCGTCTT
GAAACACGGACCAAGGAGTCTAGCATGTGCGCGAGTCATTGGGACTCTAN
CTAAACCTAAAGGCGCAATGAAAGTGAAGGCCGTGCCGAGGGAGGACCGG
TCGTCATGCTCATCGCGAGCTGAGGCGCACCCAGAGCGTACACGCCCCAT
CATCGAAGACTACCATGGTGNGCTTCAAGAAGACCGACAAGCACCCANCC
GAAGAACTGGGGNTGACGGCAGCGTCTTCTCCAATTTGGACCCTGCTGGC
GAATATGTCGTCTCAACCCGTGTCCGTTGCGGCCGCTCCATGGAGGGATA
CCCCTTCAACCCATGCTTAACCGAGGAACAGTACAAAGAGATGGAACAGA
AGGTTTCCTCCACTTTGTCAAGCCTCGAAGGCGAACTCAAGGGTACCTTC
TACCCATTGACCGGAATGGACAAGGACACCCAACAGAAGTTGATCGACGA
TCACTTCTTGTTCAAGGAGGGTGACCGTTTCCTCCAGACCGCCAACGCCT
GCCGCTTCTGGCCATCCGGACGTGGTATCTACCACAACGACAACAAAACA
TTCTTGGTATGGTGCAACGAAGAGGATCACCTCCGCATCATTTCCATGCA
GATGGGTGGCGATCTTGGTGAAGTCTACCGTCGCCTGGTGACCGCTGTCA
ACGAAATCGAGAAGCGCGTCCCATTCTCCCACAATGACAGATTAGGTTTC
TTGACCTTCTGCCCAACCAACTTGGGCACAACTGTACGTGCCTCTGTACA
CATCAAAGTACCTAAGCTCGCCGCCAACAAGGCCAAATTGNNNNNNNTTA
AAGATGTCCCTAAAAAAGTGCTCATAATTGGTTCTGGTGGCCTCTCAATT
GGACAAGCAGGAGAATTCGATTATTCCGGTTCACAAGCTATTAAAGCACT
TCAAGAAGAAAATATTCAAACAGTTCTAATAAATCCAAATATTGCAACCA
TACAAACATCTAAAGGTTTAGCCGATAAAATTTATTTTCTGCCTTTAGTT
CCCGAATATGTAGAACAAGTAATTAGGGCAGAAAGACCTGGTGGGGTTTT
GCTAACCTTTGGTGGGCAAACTGGTTTGAATTGTGGTGTAGAACTTCAAA
AAGCGGGAGTATTTAAAAAATATGGAGTTAAAATTTTGGGCACTCCCATA
CAAGCAATTATAGATACTGAAGATAGAAAGGTGTTCAGTGAAAAAATTGC
AGCAATAGGGGAAAAAGTGGCACCGAGTATGGCAGCCTATTCAGTACAAG
AGGCTCTTGATGCAGCCGAACAATTAGGATATCCTGTAATGGCAAGAGCT
GCGTTCTCATTAGGTGGTCTTGGTTCTGGTTTTGCAAATACTGCTGATGA
ATTAAAATCTTTAGCAATGCAAGCCTTGGCACATTCAAATCAGTTGATTA
TAGATAAATCATTAAAAGGCGGTGAGGCTATGGCAATTGGCAGAAAGTTT
GAAGAAGCTTTTCAAAAAGCTCTTCGGATGGTCGATGAAAGTAATAATGG
ATTTGATCCGTACATTAAAGAAGTCAATGATGAAGATTTGAAAGAACCTA
CTGATAAAAGAATGTTTGTTGTTGCTGCAGCATTAAGAGCTGGATACAGT
GTAGAGAAATTATATAATTTAACCAAAATCGATTCTTGGTTCCTACAAAA
AATGAAGAATATTATTGATTTCAATACTTTTTTGGAATCGATGGATCAAC
ATAAATTANNNNNNNNNNNNNNNTCATCAGATCTTTTACTTAAAGCAAAA
CGAATTGGTTTCAGTGATAAACAAATTGCTGTTGCAGTTAAAAGTACAGA
ATTAGCAATTAGAAAACAAAGGCTTGATTATGGTATTACTCCATTTGTAA
AACAAATAGATACAGTTGCTGCTGAATGGCCAGCAACYACTAATTATCTT
TACCTTACTTACAACGCTATAGAACATGACCTTGATTTCAACCAAGAACA
TACTATGGTTATAGGTTCTGGAGTTTATCGAATTGGTAGTTCAGTTGAGT
TTGATTGGTGTGCTGTAGGCTGCTTAAGAGAACTTAGAAAATTAAATAAG
AAAACTATTATGGTAAATTATAATCCNTGATCTCATATTATTTGCTACAG
AAGAGGAAAATCAGAAACTTTTGGGGCTTTAGGAATAATTTATGCAATAT
TAGCAATTGGGTTGCTAGGATTTATTGTTTGAGCTCATCATATATTTACT
GTAGGAATAGATGTTGATACTCGAGCTTATTTTACATCAGCAACAATAGT
TATCGCTGTTCCAACAGGAATTAAGGTATTTAGATGAATAGCAACTATTT
ATGGGGGAAATTTAAACTTTAATCCCCCAATACTATGATCCTTAGGTTTT
GTTTTTTTATTTACGGTCGGTGGATTAACAGGAGTAATTTTAGCAAATTC
ATCAATTGATATTATTTTACATGATACTTATTATGTAGTAGCTCATTTTC
ATTACGTTTTATCGATAGGGGCAGTTTTTGCTATTATAGCAGGATTAGTA
CAATGATTCCCATTATTTATAGGATTAACCTTAAATGAAAAATGGCTGAA
AATTCAATTCTTAATGATATTTATCGGGGTAAACTTAACATTTTTCCCTC
AGCACTTTTTAGGATTAGCAGGTATACCCCGCCGATATTCTGACTACCCT
GATGCCTATACAACTTGGAACGTAATTTCTTCAATTGGGTCTATAATTTC
TTTTATCGGAATTATATTTTTTTTATGAATTATTTGAGAAAGAATAATTT
CTTTACGAAGACCTTTAGGATCAATTACCCCCCCAACAGCTATTGAATGA
ATACATAAATATCCCCCAACAGAGCATACTTATGAGAAAGACGATAAAGA
GTATGTAGTAGTATTTGATTTCCTTGGTAAGGATTCCATTAGATATTATA
ACGAAGTACCTGTCGAAAAGAGAGTCTTTAAAAATCTGCAATTATTCATG
GAGAACAAGGCRCCCGGYGATGACTTGTTCGACAGACTGAACACATCTGT
GATGAATAAACATTTAAACGAGCTAATGGAAGGGCTCACCGCGAAGGTAT
TTCGTACTTACAACGCCTCATTTACAYTGCAACAACAATTAGACAAACTG
ACCAACGAGGACGATTCATTATCCGAAAAGATTCTCTCATACAACCGCGC
CAACCGTGCTGTCGCCATCCTGTGTAACCATCAACGTGCTGTCCCGAAAG
GTCACCAGAAATCCATGGAGAAGTTGAAGGAGAAGATCCAAGCCAAAAGA
GACTCKATCAAGGAYGGGGAGCGGCAAGTCAAAGATGCCCARAARGACGC
CAAGCANNNCGGCAGTGTAAAAGAAAAACAAATCTACGATAAGAAAAAGA
AAATGTTGGAGAGRCTAAAGGAGCARCTGGCGAAATTAGAAATCCAGGAG
ACRGACAGAGAYGAGAACAAAACGATCGCCCTCGGCACTTCGAAGCTGAA
CTACTTGGATCCCCGAATATCCGTGGCCTGGTGTAAAAAGTACAACGTGC
CCATTGAAAAGATCTACAACAAAACCCAACGACTTCCACCTTTTAGAGTA
ATCGGCGAYAACTTAAAAGACCGCTTTGATGGCGCATCCCGAGTTATGCT
AAGTAACTCAGCTAGTAATTCAAGAANNNNNNNNNNNNNNNNNNATAACC
GGCNNNCYAAGCAAGATAAANNNTTAAGCAATAGCATATCCTCAAATAGC
ATCCATAGTAAAAGAGAAAATCGCCCTAGAAAATATAAATATGGTTTCCA
ACTCAAACCGTATGATCCTGACCATAAACCACCAAGCCCTAAAGATTTAG
TGTATTTAGAACCATCGCCAGGATTTTGCGAGAAGAACCCTAAATTGGGT
ATCCAAGGCACTCACGGTAGGCNAATGCAACGATACTTCAATCGGAGTGG
ACGGTTGCGATCTTAT
>Biocrypta
GGGAAGAGCCCAGCACCGAATCCCGCGGCCGCCGGGAAATGTGGTGTTAG
GGAGGGTCCGCTGTCGCGCGGCGCGTCCAAGTCCTTCTTGAACGGGGCCA
CTTACCCAAAGAGGGTGCCAGGCCCGATCGCGGGAGGATCTCTCCTCAGA
GTCGGGTTGCTTGAGAGTGCAGCCCTAAGTGGGTGGTAAACTCCATCTAA
GGCTAAATATAACCACGAGACCGATAGCGAACAAGTACCGTGAGGGAAAG
TTGAAAAGAACTTTGAAGAGAGAGTTCAATAGTACGTGAAACCGTTCAGG
GGTAAACCTGAGAAATCCGAAAGTTCGAATGGGGACATTCAGCGCGTCTC
GCGGCCTTCGCGCCCGGCCGCTCCTTCCGAACGCTGGTGAACGCGTGCAC
TTCTCCCCTAGTAGGACGTCGCGACCCGTTGGGTGCCGGTCTCCGCGGTG
GAGCCCGCCGGTCCCGACCGGCCCGCTCGACGGTAGAACGGTGGCGAAGG
GTCGCGAGTTCGCGCCCGGCCCGTCGCAAGCGCGATCGTCGGACCTGCGT
GCCGACCCCGGGCACGGTGGCTGTTGGCGACGGTGTCCTCGGGCGGGCCC
CTACACGCCCGTCGGCGACGCTTTAGCTTTGGATTTTCAGGACCCGTCTT
GAAACACGGACCAAGGAGTCTAGCATGTGCGCGAGTCATTGGGACTCTAA
CTAAACCTAAAGGCGCAATGAAAGTGAAGGCCGTGCCGAGGGAGGACCGG
TCGTCATTCTCATCGCGAGTTGAGGCGCACCCAGAGCGTACACGCNNNNN
NNNNNNNNNNNNNNNNNNNNNNNNNNNNNNNNACCGACAGCCACCCCNCC
AAAGAACTGGGGNTGATGTCAACGTCTTCACCAACTTGGACCCTGCTGGT
GAATACATCGTGTCCACCCGCGTCCGTTGCGGCCGCTCCATGGAGGGATA
CCCCTTCAACCCTTGCCTGACCGAGGAACAGTACAAGGAGATGGAACAGA
AAGTGTCCACAACCTTGTCCGGCCTCGAGGGCGAGCTGAAGGGTACCTTC
TACCCATTGACCGGAATGGATAAGGACACCCAGCAGAAATTGATCGATGA
CCACTTCCTGTTCAAGGAGGGTGACCGTTTCCTCCAGGCTGCCAACGCCT
GCCGCTTCTGGCCCAGCGGACGTGGTATCTACCACAACGACAGCAAAACA
TTCTTGATTTGGTGCAACGAAGAGGATCACCTTCGCATCATTTCCATGCA
GATGGGTGGAGATCTTGGTGAGGTCTACCGTCGCCTTGTAACTGCCGTCA
ACGACATCGAGAAGCGCATCCCCTTCTCCCATAACGACAGATTGGGTTTC
CTGACCTTCTGCCCATCCAACTTGGGCACAACTGTACGTGCCTCTGTACA
CATCAAANNNNNNNNNNNNNNNNNNNNNNNNNNNNNNNNNNNNNNNNNNN
NNNNNNNNNNNNNNNNNNNNNNNNNNNNNNNNNNNNNNNNNNNNNNNNNN
NNNNNNNNNNNNNNNNNNNNNNNNNNNNNNNNNNNNNNNNNNNNNNNNNN
NNNNNNNNNNNNNNNNNNNNNNNNNNNNNNNNNNNNNNNNNNNNNNNNNN
NNNNNNNNNNNNNNNNNNNNNNNNNNNNNNNNNNNNNNNNNNNNNNNNNN
NNNNNNNNNNNNNNNNNNNNNNNNNNNNNNNNNNNNNNNNNNNNNNNNNN
NNNNNNNNNNNNNNNNNNNNNNNNNNNNNNNNNNNNNNNNNNNNNNNNNN
NNNNNNNNNNNNNNNNNNNNNNNNNNNNNNNNNNNNNNNNNNNNNNNNNN
NNNNNNNNNNNNNNNNNNNNNNNNNNNNNNNNNNNNNNNNNNNNNNNNNN
NNNNNNNNNNNNNNNNNNNNNNNNNNNNNNNNNNNNNNNNNNNNNNNNNN
NNNNNNNNNNNNNNNNNNNNNNNNNNNNNNNNNNNNNNNNNNNNNNNNNN
NNNNNNNNNNNNNNNNNNNNNNNNNNNNNNNNNNNNNNNNNNNNNNNNNN
NNNNNNNNNNNNNNNNNNNNNNNNNNNNNNNNNNNNNNNNNNNNNNNNNN
NNNNNNNNNNNNNNNNNNNNNNNNNNNNNNNNNNNNNNNNNNNNNNNNNN
NNNNNNNNNNNNNNNNNNNNNNNNNNNNNNNNNNNNNNNNNNNNNNNNNN
NNNNNNNNNNNNNNNNNNNGAAGTGAACGATGAAGAACTAACAGAACCAA
CAGATAAAAGAATGTTCGTTGTTGCCGCAGCATTAAGAAATGGTTATAGT
GTAGAAAAGTTATATGACTTGACGAAAATTGATTGTTGGTTCCTTCAAAA
AATGAAGAATATAATTGACTTCACTACTTATTNGGAATCGATGAACCAGC
AAAAATTANNNNNNNNNNNNNNNACATCCGATATTTNGCTTAAGGCTAAA
CAAATTGGTTTTAGTGACAAACAGATTGCTACTGCTGTAAAGAGTACAGA
GCTNGCAATTAGGAAATACAGACATGATTKRATATWMSCCGTATGNNNTA
AACAGATCGATACTGTTGCAGCTGAATGGCCTGCTACTACAAACTATCTT
TATCTCACCTACAATGCNNNNNNNNNNNNNNNNNNNNNNNNNNNNNNNNN
NNNNNNNNNNNNNNNNNNNNNNNNNNNNNNNNNNNNNNNNNNNNNNNNNN
NNNNNNNNNNNNNNNNNNNNNNNNNNNNNNNNNNNNNNNNNNNNNNNNNN
NNNNNNNNNNNNNNNNNNNNNNNNNNNNNNNNNNATATTATTTGTTACAG
AAGAGGAAAATCTGAAACTTTTGGGGCTTTAGGGATAATTTATGCAATAT
TAGCAATTGGATTATTAGGATTTATTGTTTGAGCCCATCATATATTTACA
GTAGGAATAGATGTTGATACTCGAGCTTACTTTACCTCAGCCACTATAGT
AATCGCTGTTCCTACAGGAATTAAGGTGTTTAGATGAATAGCAACAATTT
ATGGGGGAAATTTAAAATTTAATCCTCCCATACTTTGATCTTTAGGATTT
GTATTTTTATTTACAGTCGGAGGTTTGACCGGAGTAATTTTAGCTAATTC
TTCTATTGATATTATTCTACATGACACTTATTATGTAGTAGCTCATTTTC
ACTATGTACTATCAATAGGAGCAGTTTTTGCTATTATAGCAGGACTAGTC
CAATGATTCCCCCTATTTGTAGGATTAACATTAAATGAAAAATATTTAAA
AATTCAATTTACAATTATATTTATTGGAGTAAACTTAACTTTTTTCCCTC
AACATTTCCTAGGATTAGCAGGTATACCTCGACGATACTCAGATTACCCA
GATGCTTATACTTCGTGAAATTTAATTTCCTCAGTTGGATCATTAATTTC
TTTTATTGGAATTATATTTTTTTTATGAATTATTTGAGAAAGATTCATTT
CTGTACGAAGAACTATAGGATCTACTACCCCTTCTACAGCTATTGAATGA
ATACACTCCNNNNNNNNNNNNNNNNNNNNNNNNCAGAAAGATGATAAGGA
ATACGTGGTCGTTTTCGATTTTCTCGGTAAGGATTCCATTAGATATTATA
ACGAGGTACCTGTCGAAAAACGTGTATTTAAAAACCTACAACTTTTCATG
GAGAACAAATCGCCCGGCGACGATTTGTTCGATAGACTAAATACGGCCGT
GATGAATAAACATTTGAACGAGTTGATGGAAGGTCTCACGGCGAAGGTAT
TTCGTACTTACAACGCTTCGTTCACACTACAACAGCAGCTAGATAAATTG
ACGAACGAAGACGACTCGTTGTCGGAAAAAATTCTCTCTTACAACCGTGC
TAATCGAGCCGTCGCCATTCTCTGTAACCATCAACGTGCTGTCCCCAAGG
GACACCAAAAATCTATGGAGAAATTAAAAGAGAAAATCCAGGCCAAGAAG
GACCTCATCAAGGATGGTGAGAGGCAAGTGAAAGACGCTCACAAAGATGC
CAAACANNNCGGCAGCGTCAAGGAGAAACAGATCTACGATAAGAAAAAGA
AAATGCTGGAAAGATTAAAGGATCAGCTGGCAAAACTAGAAATCCAGGAG
ACAGACCGAGACGAAAACAAGACCATCGCACTTGGCACGTCGAAGCTGAA
CTACCTGGATCCCCGTATATCTGTGGCCTGGTGTNNNNNNNNNNNNNNNN
NNNNNNNNNNNNNNNNNNNNNNNNNNNNNNNNNNNNNNNNNNNNNNNNNN
NNNNNNNNNNNNNNNNNNNNNNNNNNNNNNNNNNNNNNNNNNNNNNNNNN
NNNNNNNNNNNNNNNNNNNNNNNNNNNNNNNNNNNNNNNNNNNNNNNNNN
NNNNNNNNNNNNNNNNNNNNNNNNNNNNNNNNNNNNNNNNNNNNNNNNNN
NNNNNNNNNNNNNNNNNNNNNNNNNNNNNNNNNNNNNNNNNNNNNNNNNN
NNNNNNNNNNNNNNNNNNNNNNNNNNNNNNNNNNNNNNNNNNNNNNNNNN
NNNNNNNNNNNNNNNNNNNNNNNNNNNNNNNNNNNNNNNNNNNNNNNNNN
NNNNNNNNNNNNNNNNNNNNNNNNNNNNNNNNNNNNNNNNNNNNNNNNNN
NNNNNNNNNNNNNNNN
>Hyperomma bicoloripes
GGGAAAAGCCCAGCACTGAATCCCGCGGCCGCCGGGAAATGTAGTGTTAG
GGAGGGTCCGCTGTCGCGCGGCGCGTCCAAGTCCTTCTTGAACGGGGCCA
CTTACCCACAGAGGGTGCCAGGCCCGATCGCGGGAGGATCTCTCCTCAGA
GTCGGGTTGCTTGAGAGTGCAGCCCTAAGCGGGTGGTAAACTCCATCTAA
GGCTAAATATCACCACGAGACCGATAGCGAACAAGTACCGTGAGGGAAAG
TTGAAAAGAACTTTGAAGAGAGAGTTCAATAGTACGTGAAACCGTTCAGG
GGTAAACCTGAGAAATCCGAAAGGTCGAATGGGGACATTCAGCGCGTCTC
GGGGCGTTCGCGTTCCGCCGCTCCGACCGAACGCTCCCGAACGCGTGCAC
TTCTCCCCTAGTAGGACGTCGCGACCCGTTGTGTGCAGGTCCCCGCGAGG
GAGCCCGCCGGTCCCGACCTGCTCGCACGACGGTATAACGGTGGCGAAGG
GTCGCGAGTTCGCGTCCGGCCCGTCGCAAGCACAGGCGTCGGACCTATGT
GCCGACGCCCCGCACGCCGGCTGTTGGCGACGGTGTCCTCGGACGGACCC
TTACACGCCCGTCGGCGACGCTTTAGCTTTGGATTTTCAGGACCCGTCTT
GAAACACGGACCAAGGAGTCTAGCATGTGCGCGAGTCATTGGGACCGCAT
CTAAACCTAAAGGCGAAATGAAAGTGAAGGCCGTGCCGAGGGAGGACCGG
TCCTCGTTCTCATCGCGAGATGAGGCGCACCCAGAGCGTACACGCNNCAT
TATTGTGGTYTACYTTACTGNGATTCTCGAACATAGAMAAGAHTSCANGC
CRAGAACTGCAGNTGATGTCAACGTCTTCACCAASCTTGACCCTGCCGGC
GAGTACGTCGTGTCCACGCGCGTCCGTTGCGGCCGWTCCATGGAAGGTTA
CCCCTTCAACCCCTGCTTAACCGAGGACYAATACAAGGAGATGGAACAGA
AAGTTTCCAYCACCCTGTCCGGTCTCGAGGGAGAGCTCAAGGGCACCTTC
TACCCACTGACTGGYATGGACAAGGACACCCCANNNNNNNNNNNNNNNNN
NNNNNNNNNNNNNNNNNNNNNNNNNNNNNNNNNNNNNNNNNNNNNNNNNN
NNNNNNNNNNNNNNNNNNNNNNNNNNNNNNNNNNNNNNNNNNNNNNNNNN
NNNNNNNNNNNNNNNNNNNNNNNNNNNNNNNNNNNNNNNNNNNNNNNNNN
NNNNNNNNNNNNNNNNNNNNNNNNNNNNNNNNNNNNNNNNNNNNNNNNNN
NNNNNNNNNNNNNNNNNNNNNNNNNNNNNNNNNNNNNNNNNNNNNNNNNN
NNNNNNNNNNNNNNNNNNNNNNNNNNNNNNNNNNNNNNNNNNNNNNNNNN
NNNNNNNNNNNNNNNNNNNNNNNNNNNNNNNNNNNNNNNNNNNNNNNTGA
GCAACATTCCGAAAAAGGTGCTGATCATTGGTTCAGGTGGTTTATCGATT
GGACAGGCTGGAGAGTTTGATTATTCTGGATCGCAGGCGATCAAGGCGTT
GCAGGAAGAAAATATCCAAACTGTTTTAATTAATCCGAATATAGCAACTG
TGCAGACTTCCAAAGGTTTGGCTGATAAGGTGTATTTTTTGCCTTTGGTG
CCTGAATATGTTGAGCAGGTGATTAGAGCTGAACGACCTGGAGGTGTTTT
ATTGACATTCGGTGGACAAACAGGTTTGAATTGCGGCGTGGAACTGCAAA
AGGCTGGGATTTTTGAGAAATACGGTGTGAAGATCCTAGGAACTCCGATC
CAGGCAATTATCGATACTGAGGATCGCAAGATTTTCAGTGAAAGAATCGG
ATTGATTGGGGAAAAGGTTGCTCCAAGCATGGCTGCGTATTCAGTTCAAG
AAGCCCTGGATGCAGCTGAACAATTGGGTTATCCAGTGATGGCCAGAGCT
GCATTTTCCCTAGGTGGCCTTGGATCTGGATTTGCGAATACTGCAGAGGA
ATTAAAATCGTTGTCGCAGCAGGCTTTGGCCCATTCGAACCAGTTGATAA
TCGATAAATCGCTGAAGGGCGGCGAAGCAATGGCCATCGGCAGAAAATTT
GAAGAAGCATTTCAAAAGGCGTTACGCATGGTTGACGAAAGCGTAGTTGG
ATTCGATCCGTACATAAAGGAAGTTAAYGACGAAGAATTRAAAGAACCGA
CGGACAAAMGAATGTTTGTGGTAGCGGCTGCCCTGCGGAACGGTTACAGC
GTCGATAAATTATACAGCTTAACCAAAATCGACCGATGGTTCCTTCAAAA
AATGAAGAACATAATCGATTTCAATACTCTACTAGAATCGATACACCAGC
ACAAATTANNNNNNNNNNNNNNNACTGGCGAGACTTTGCTCAAAGCCAAA
CAAATCGGTTTCAGCGATAAGCAAATTGCGGCTGCAGTTAAAAGCACGGA
ACTGGCAATCAGAAAGCAGAGACACGATTTTGGAATCACACCGTTTGTMA
AACAGATCGATACGGTTGCAGCCGAATGGCCTGCGACCACGAATTATCTG
TATTTAACATACAACGCGTTGAGCCACGATTTGGAATTTGCCGAAGAGCA
CACAATGGTCATTGGTTCGGGTGTTTATCGAATTGGCAGYTCRGTAGAGT
TCGATTGGTGCGCCGTCGGTTGTCTAMGAGAGTTGAGAAACTTGAATAAA
AAGACCATCATGGTCAATTACAACCCNCGATCCCATGTAATTTGTTATAG
AAGAGGTAAACCTGAAACATTTGGTACACTAGGGATAATTTATGCAATAT
TAGCAATTGGGTTATTAGGATTTATTGTTTGAGCTCACCACATATTTACA
ATTGGAATAGATATTGATACTCGTGCTTATTTTACTTCAGCAACAATAGT
AATTGCAGTTCCAACTGGAATCAAGGTTTTTAGTTGAATAGCTACAATTT
ATGGAGGAAATATTAGCTTTAGACCCCCAATAATATGATCCCTAGGTTTT
ATTTTTCTTTTTACAGTAGGGGGGTTAACAGGAGTAATCTTGGCTAATTC
ATCTATTGATATCATTTTACATGATACTTATTACGTTGTAGCCCACTTTC
ATTATGTTTTATCTATAGGAGCTGTATTTGCAATTATAGCAGGATTAGTC
CAATGATTTCCCCTATTCGTAGGTCTAACCTTAAATGAAAAATACCTAAA
AATTCAATTTTTAGTGATATTTATTGGTGTAAATTTCACATTTTTCCCTC
AACATTTCTTAGGATTATCTGGTATACCCCGCCGATACTCTGACTATCCA
GATGCATATACTACATGAAATGTAGTTTCATCTTCTGGATCAATAGTTTC
TTTTATTGGAATCATAACTTTTTTATGAATTATTTGGGAAGCACTAATTT
ATAAGCGTCAAGTTATTTTTATACCTGCCCTTCCCACAGCTATTGAATGA
ATACATTTTTTCCCCCCTGCCGAACATACATATNNNNNNNNNNNNNNNGA
CTACGTGGTCGTGTTCGATTTCCTCGGCAAAGATTCCATTAGGTATTACA
ACGAGGTGCCGGTCGAGAAGCGCGTGTTTAAAAATCTGCAGCTGTTCATG
GAGAACAAGTCGCCGGGCGACGATCTGTTCGACCGTCTGAACACCGCCGT
GATGAACAAACATTTGAACGAGCTCATGGAGGGGCTCACGGCCAAAGTGT
TCCGTACTTACAATGCGTCGTTCACTCTGCAGCAGCAACTGGACAAATTG
ACCAACGAGGACGATTCCCTCTCGGAAAAGATACTGTCSTACAACAGGGC
CAACAGGGCGGTGGCCATCCTGTGCAACCATCAGCGGGCCGTCCCCAAGG
GCCACCAGAAGTCGATGGAGAAGCTCAAGGAGAAGATCGACGCCAAAAGG
GACGCGATCAAGGACGGGGAGCGGCAGGTGAAGGACGCCCACAGGGACTC
GAAGCANNNCGGCAGCGTGAAAGAGAAGCAGATCTACGACAAGAAGAAGA
AGATGCTGGAGAGGCTAAAGGATCAGCTGGCCAAGTTGGAGATCCAGGAG
ACGGACCGCGACGAAAACAAGACCATCGCCCTCGGCACGTCGAAATTGAA
TTATCTGGACCCTAGGATATCTGTCGCATGGTGCAAAAAGTACGACGTCC
CGATCGAGAAGATCTACAACAAAACCCAAAGATTACCTCCTTTCAGAGCC
ATTGGCGATAATCTCAAAGACCGCTTCGATGGTGCATCGCGGGTCATGCT
GACCAACTCCGCCAGTTCGAGAAACANNNNNNNNNNNNNNNNNNGCAACA
GGCNNNCGAAACAGGATAAGNNNCTCAGCAACAGCATTGCCTCTAACAGC
ATCCACAGCAAAAGAGAGAACCGTCCCCGCAAGCACAAGTACGGTTTCCA
GCTGAAACCGTACAACCCAGACCACAAGCCTCCGAGCCCCAAAGATCTCG
TGTACCTAGAACCATCACCGGGCTTCTGCGAGAGGAATCCCAAGTTGGGC
ATCCAGGGTACCCACGGCAGGCNAGTGTAACGATACTTCGATCGGGGTGG
ACGGTTGTGACCTGAT
>Baryopsis
GGGAAAAGCCCAGCACTGAATCCCGCGGCCGCCGGGAAATGTAGTGTTAG
GGAGGGTCCGCTGTCGTGCGGCGCGTCCAAGTCCTTCTTGAACGGGGCCA
CTTACCCACAGAGGGTGCCAGGCCCGATCGCGGGAGGATCTCTCCTCAGA
GTCGGGTTGCTTGAGAGTGCAGCCCTAAGCGGGTGGTAAACTCCATCTAA
GGCTAAATATGACCACGAGACCGATAGCGAACAAGTACCGTGAGGGAAAG
TTGAAAAGAACTTTGAAGAGAGAGTTCAATAGTACGTGAAACCGTTCAGG
GGTAAACCTGAGAAATCCGAAAGGTCGAATGGGGACATTCAGCGCGTCTC
GGGGCGTTCTCGTCCTGTCGCGCCCTCCGAACGCTCCTGAACGCGTGCAC
TTCTCCCCTAGTAGGACGTCGCGACCCGTTGGGTGCCGGTCTCCGCGGTG
GAGCCCGTAGGTCCCGACCGGCCCGCCCGACGGTATAACGATGGCGAGGG
GTCGCGGGTTCGCGCCCGGCCCGTCGCAAGCGCGGGCGTCGGACCTGTGT
GCCGACACCGTGCGCGCCGGCTGCTGGCGACGGTGTCCTCGGGCGGACCC
TTACACGCCCGTCGGCGACGCTTTAGCTTTGGATTTTCAGGACCCGTCTT
GAAACACGGACCAAGGAGTCTAGCATGTGCGCGAGTCATTGGGACCGCAT
CTAAACCTAAAGGCGTAATGAAAGTGAAGGCCGTGCCGAGGGAGGACCGG
CCCTCGTTCTCATCGCGAGTTGAGGCGCACCCAGAGCGTACACGCCCCAT
CATTGAAGATTACCATGGTGNGATTCAAGAAGACCGACAAGCACCCTNCC
CGCTAACTGGGGNTGATGTCAGCGTGTTCGCCAACCTTGACCCTGCCGGC
GAGTACGTCGTGTCCACCCGTGTACGTTGCGGCCGCTCCATGGAAGGTTA
CCCCTTCAACCCTTGCTTAACCGAGGATCAATACAAAGAGATGGAACAGA
AAGTGTCGACTACTCTGTCTGGTCTCGAGGGAGAGCTCAAGGGTACTTTC
TACCCGTTGACTGGCATGGACAAGGACACCCAACAGAAACTCATCGATGA
CCACTTCTTGTTCAAGGAAGGCGATCGTTTCCTCCAGACCGCCAACGCCT
GCCGTTACTGGCCATCTGGACGTGGTATCTACCACAACGACAACAAGACC
TTCTTGGTCTGGTGCAACGAAGAGGATCACCTTCGCATCATTTCCATGCA
AATGGGTGGAGATCTTGGTGAAGTATACCGCCGTCTTGTAACTGCCGTCA
ATGACATCGAGAAGCGCGTCCCCTTCTCCCACAATGACAGATTAGGTTTC
CTCACCTTCTGCCCAACCAACTTGGGTACAACTGTCCGTGCCTCTGTTCA
CATCAAAGTACCTAAGCTCGCCGCCAACAAGGCTAAGCTCGATGAANNNN
NNNNNNNNNNNNNNNNNNNNNNNNNNNNNNNNNNNNNNNNNNNNNNNNNN
NNNNNNNNNNNNNNNNNNNNNNNNNNNNNNNNNNNNNNNNNNNNNNNNNN
NNNNNNNNNNNNNNNNNNNNNNNNNNNNNNNNNNNNNNNNNNNNNNNNNN
NNNNNNNNNNNNNNNNNNNNNNNNNNNNNNNNNNNNNNNNNNNNNNNNNN
NNNNNNNNNNNNNNNNNNNNNNNNNNNNNNNNNNNNNNNNNNNNNNNNNN
NNNNNNNNNNNNNNNNNNNNNNNNNNNNNNNNNNNNNNNNNNNNNNNNNN
NNNNNNNNNNNNNNNNNNNNNNNNNNNNNNNNNNNNNNNNNNNNNNNNNN
NNNNNNNNNNNNNNNNNNNNNNNNNNNNNNNNNNNNNNNNNNNNNNNNNN
NNNNNNNNNNNNNNNNNNNNNNNNNNNNNNNNNNNNNNNNNNNNNNNNNN
NNNNNNNNNNNNNNNNNNNNNNNNNNNNNNNNNNNNNNNNNNNNNNNNNN
NNNNNNNNNNNNNNNNNNNNNNNNNNNNNNNNNNNNNNNNNNNNNNNNNN
NNNNNNNNNNNNNNNNNNNNNNNNNNNNNNNNNNNNNNNNNNNNNNNNNN
NNNNNNNNNNNNNNNNNNNNGGTGAAGTAATGGCTATTGGTAGAAAATTT
GAGGAAGCATTCCAAAAAGCTTTACGTATGGTCGATGAAAGTGTCGTTGG
TTTTGATCCATATTTAAAAGAGGTTAACGATGAAGAATTGAAAGAACCAA
CGGATAAAAGAATGTTCGTAGTTGCAGCTGCTTTAAGAAATGGGTATAGC
GTCGATAAATTGTACAACTTGACGAAAATTGATCGGTGGTTTCTCCAAAA
AATGAAGAACATAATAGATTTCAACACATTGTTAGAGCCAATACATCAAC
ACAAATTANNNNNNNNNNNNNNNACAGCTGATACTTTGCTCAGAGCTAAA
CAAATTGGGTTTAGTGACAAGCAAATCGCTGTTGCCGTTAAAAGTACTGA
ACTAGCAATAAGAAAACAAAGATATGATTTTGGGATCATYCCATTTGTAA
AGCAAATAGATACTGTTGCAGCGGAATGGCCAGCAACCACGAATTACCTT
TATATGACCTATAATGCATCAAGTCATGATTTGGTGTTTAATGAAGAGCA
TACCATGGTCATTGGTTCAGGAGTTTACAGAATCGGAAGTTCAGTTGAAT
TTGATTGGTGCGCTGTTGGTTGTCTAAGAGAGTTGAGAAACTTGAACAAG
AAGACTATAATGGTTAATTATAATCCNTGATCTCATGTAATTTGTTATAG
AAGAGGTAAATCTGAAACTTTTGGATCACTTGGTATAATTTATGCTATAC
TTGCAATTGGACTTCTTGGATTTATTGTTTGAGCTCATCATATATTCACA
GTAGGAATAGATGTTGATACACGAGCATATTTTACATCTGCAACAATAGT
AATTGCTGTTCCTACAGGAATTAAGGTTTTCAGATGAATAGCAACAATTT
ATGGAGGAAACTTAAATTTTAGTCCCCCAATATTATGAGCTTTAGGATTT
GTATTTTTATTTACGGTTGGAGGTCTTACTGGAGTTATTCTTGCTAATTC
ATCAATTGATATTATTTTACATGACACTTATTATGTAGTTGCCCATTTCC
ATTATGTTTTATCAATAGGGGCAGTTTTTGCAATTATAGCTGGATTAGTT
CAATGATATCCATTATTTGTTGGATTAACTTTAAATGACATATACTTAAA
AATTCAATTTGCAGTAATATTTATTGGAGTAAATTTAACTTTTTTTCCAC
AACATTTTTTAGGTCTTGCTGGAATACCTCGTCGATATTCTGATTATCCT
GATGCTTATATAACTTGAAATGTAATTTCTTCAATTGGTTCAATAATTTC
ATTTATTGGAATTATATTTTTCCTATGAATTATTTGAGAAAGATTTACAG
CTAATCGGAAAATTATCATAATTCCAGCTCCTTCAACTGCAATTGAATGA
ATACATCAATATCCACCTTCTGAACATTCTTATCAGAAAGACGACAAAGA
CTACGTCGTCGTGTTCGATTTCCTGGGTAAAGATTCCATTAGATATTATA
ACGAGGTACCTGTTGAGAAACGTGTCTTCAAGAATCTTCAGCTGTTCATG
GAAAATAAATCGCCGGGTGATGATTTATTCGATCGATTGAATACAGCTGT
GATGAACAAGCACTTGAACGAACTAATGGAGGGTCTCACGGCTAAAGTGT
TTCGTACTTACAACGCCTCCTTTACATTACAACAACAACTTGACATATTA
ACTAACGAGGATGATTCTTTGTCTGAGAAAATCCTATCGTACAACCGCGC
CAATCGAGCGGTGGCCATTCTTTGTAACCATCAAAGGGCCGTTCCCAAAG
GACATCAGAAATCGATGGAAAAGTTGAAGGAGAAAATCGAGTCTAAAAAA
GAAGCGATAAAGGATGGCGAGCGGCAGGTGAAAGACGCTCATAGAGATGC
GAAGCANNNTGGCAGTGTGAAAGAGAAACAAATTTATGATAAGAAAAAGA
AAATGTTGGAAAGGCTCAAGGACCAATTGGCAAAGCTCGAGATTCAGGAG
ACGGACCGCGATGAGAATAAGACCATAGCACTTGGAACATCAAAACTGAA
CTATTTAGATCCTCGAATTTCAGTTGCTTGGTGTAAAAAGTACGATGTGC
CCATAGAGAAAATCTACAACAAAACTCAACGGCTGCCCCCGTTCCGCGCC
ATCGGKGACAACCTGAAGGACCGTTTCGACGGGGCCTCGCGCGTCATGCT
CAGCAACTCGGCGAGTTCGAGGAACGNNNNNNNNNNNNNNNGCAACAGGC
CGANNNAACAGCAGGACAAGNNNCTCAGCAACAGCATCGCCTCGAACAGC
ATACACAGCAAGCGCGAGAACAGGCCGCGCAAGTACAAGTACGGCTTCCA
GCTGAGACCCTACAATCCGGACCACAAGCCTCCGAGTCCCAAAGACTTGG
TTTATCTGGAGACGTCGCCCGGTTTCTGCGAGAGGAACCCCAAGCTGGGG
ATCCAGGGTACGCACGGCAGGCNAGTGCAACGACACGTCGATCGGGGTGG
ACGGCTGCGACCTCAT
>Paederus littoralis
GGGAAGAGCCCAGCACCGAATCCCGCGGCCGCCGGGAAATGTGGTGTTTG
GGAGGATCCGCTGTCGTGCGGCGCGTCCAAGTCCTTCTTGAACGGGGCCA
CTTACCCATAGAGGGTGCCAGGCCCGGCAGCGGGTGGATCTCTCCTCAGA
GTCGGGTTGCTTGAGAGTGCAGCCCTAAGCGGGTGGTAAACTCCATCTAA
GGCTAAATATAACCACGAGACCGATAGCGAACAAGTACCGTGAGGGAAAG
TTGAAAAGAACTTTGAAGAGAGAGTTCAATAGTACGTGAAACCGTTCAGG
GGTAAACCTGAGAAATCCGAAAGGTCGAATGGGGACATTCAGTGCGTTTT
CGGACGTTCGCGTCCGGCCGCGCCTTCCGCACGAAGGCGAACGCATGCAC
TTCTCCCCTAGTAGGACGTCGCGACCCGTTGGGTGTCGGTCTCCGCGACG
GAGCCCTCGGGACCCGGCCGGCCCGCTCGACGGTACGAAGGTGGCGTTGG
GTCGCGAGTTCGCGCCCGGCCCGTCGCAAGCGCTTGCGTCGGACCTATTT
GCCGAAGCGGGGCGCGCAGGCTGATTGCGACGGTGTCCTCGGGCGGACNC
CTACACGCCCGTCGGCGACGCTTTAGCTTTGGATTTTCAGGACCCGTCTT
GAAACACGGACCAAGGAGTCTAGCATGTGCGCGAGTCATTGGTATTNTAA
CTAAAACTAAAGGCGCAATGAAAGTGAAGGCCGTGCCTAGGGAGGACCGG
GCGTCGTACTCATCGCGAGTTGAGGCGCACCCAGAGCGTACACGCNNNNN
NNNNNNNNNNNNNNNNNNNNNNNNNNNNNNNNNNNNNNNNNNNNNNNNNN
NNNNNNNNNNNNNNNNNNNNNNNNNNNNNNNNNNNNNNNNNNNNNNNNNN
NNNNNNNNNNNNNNNNNNNNNNNNNNNNNNNNNNNNNNNNNNNNNNNNNN
NNNNNNNNNNNNNNNNNNNNNNNNNNNNNNNNNNNNNNNNNNNNNNNNNN
NNNNNNNNNNNNNNNNNNNNNNNNNNNNNNNNNNNNNNNNNNNNNNNNNN
NNNNNNNNNNNNNNNNNNNNNNNNNNNNNNNNNNNNNNNNNNNNNNNNNN
NNNNNNNNNNNNNNNNNNNNNNNNNNNNNNNNNNNNNNNNNNNNNNNNNN
NNNNNNNNNNNNNNNNNNNNNNNNNNNNNNNNNNNNNNNNNNNNNNNNNN
NNNNNNNNNNNNNNNNNNNNNNNNNNNNNNNNNNNNNNNNNNNNNNNNNN
NNNNNNNNNNNNNNNNNNNNNNNNNNNNNNNNNNNNNNNNNNNNNNNNNN
NNNNNNNNNNNNNNNNNNNNNNNNNNNNNNNNNNNNNNNNNNNNNNNNNN
NNNNNNNNNNNNNNNNNNNNNNNNNNNNNNNNNNNNNNNNNNNNNNNNNN
NNNNNNNNNNNNNNNNNNNNNNNNNNNNNNNNNNNNNNNNNNNNNNTTGC
CCGATGTTCCCAAGAAGGTACTCATAATTGGTTCTGGAGGACTTTCTATA
GGTCAGGCAGGAGAATTTGATTACTCAGGCTCACAAGCAATTAAAGCTTT
ACAAGAAGAGAATATTCAAACGGTACTTATTAATCCGAACATAGCTACAG
TGCAGACATCAAAAGGTATGGCTGATAAAGTGTATTTTCTACCATTAGTA
CCTGAGTACGTAGAACAAGTAATTCGATCTGAAAGACCAGCAGGTGTTCT
CTTAACTTTTGGTGGTCAAACTGGTTTAAATTGCGGTGTCGAATTGGAGA
AGGCCGGCGTATTTAAAAAATACGGAGTGAAAATACTGGGCACTCCAATT
CAAGCAATCATAGAAACTGAAGATAGAAAAATATTTAGCGAACAGATTGC
TATAATTGGTGAGAAAGTTGCGCCTAGTATGGCAGCTGAATCAGTACAAG
AAGCTTTGGATGCTGCTGAGCAACTAGGATATCCAGTAATGGCACGTGCC
GCATTTTCTCTTGGCGGTTTAGGATCAGGTTTTGCTGATTGTAAAGAAGA
ATTGAAGTGTTTAGCTCAACAAGCNNNNNNNNNNNNNNNNNNNNNNNNNN
NNNNNNNNNNNNNNNNNNNNNNNNNNNNNNNNNNNNNNNNNNNNNNNNNN
NNNNNNNNNNNNNNNNNNNNNNNNNNNNNNNNNNNNNNNNNNNNNNNNNN
NNNNNNNNNNNNNNNNNNNNNNNNNNNNNNNNNNNNNNNNNNNNNNNNNN
NNNNNNNACGTATGTTCGTGCTCGCCGCGGCGCTCAAGAACGGCTACACC
GTCGACCGGCTGTACGACCTGACGAAGATCGACCGCTGGTTCATACAAAA
GATGAAGAACATCATCGATTTCACGACGAGGCTGGAGCGAACCGAANNNN
NNAGAATGNNNNNNNNNNNNNNNACCCCCGAAATCCTGCTCAAGGCCAAA
CAAATCGGTTTCAGCGACAAACAAATTGCTTCAGCCGTTAAGAGCACCGA
GTTGGCGATTCGGAAACAGCGGCAGGATTTCGGACTTACCCCGTTCGTCA
AGCAAATCGACACGGTCGCCGCGGAATGGCCGGCAACAACAAACTACCTC
TACGTAACCTACAATGCTTTGGAGCACGACCTTGAATTCTCCGAGGAACA
CGTCATGGTCATAGGTTCCGGAGTTTACAGGATTGGAAGCTCCGTCGAGT
TCGACTGGTGTGCCGTCGGCTGCCTCCGCGAACTGCGGAAGCTCGGCAGG
AAAACCGTAATGGTCAACTACAACCCNCGATCACATATTATTTCTTACAG
AAGAGGAAAACAAGAAACATTTGGAGCAATAGGAATAATTTATGCAATAT
TAGCAATTGGTTTATTAGGATTCATTGTTTGAGCTCACCATATATTTACT
GTAGGAATAGATATCGATACACGAGCTTATTTCACTTCAGCAACCATAGT
AATTGCTGTTCCTACAGGAATTAAAGTATTTAGTTGAATAGCAACTATTT
ATGGAGGAAATTTAAATTTTAGCCCTCCAATAATTTGAAGATTAGGGTTT
GTATTTTTATTTACAGTGGGGGGATTAACAGGAGTAATTTTAGCAAATTC
ATCAATTGATATTGTTTTACATGACACTTATTATGTAGTAGCACATTTCC
ATTATGTTTTATCTATAGGGGCAGTATTTGCAATTATAGCAGGATTAGTA
CAATGATTCCCTATATTCATTGGCTTAATATTAAATGAAAAATACTTAAA
AATTCAATTTTTAATTATATTTATTGGAGTAAATTTAACATTTTTCCCTC
AACATTTCTTAGGATTATCAGGAATACCTCGTCGATACTCCGATTACCCT
GATGCATACACTATATGAAATGTAATTTCATCAATTGGGTCAATAATTTC
ATTTATTGGAATTATATTTTTTTTATGAATTATTTGAGAAAGATTCATTT
CTATACGGAAAATTATCGGAGCTCCAATTCCTCCTACGGCATTAGAATGG
ATACATGCANNNNNNNNNNNNNNNNNNNNNNNNCAAAAAGACGACAAAGA
ATTCGTAGTTGTATTCGACTTCCTCGGTAAAGATTCCATTAGATATTATA
ACGAAGTACCTGTAGAGAAACGAGTTTACAAAAATCTGCAACTATTTATG
GAAAACAAGAAGCCCGGTGATGACCTGTTTGATCGATTGAACACGTCTGT
GATGAACAAACATCTAAACGAACTAATGGAAGGTCTCACCGCCAAGGTAT
TTCGTACTTACAATGCATCTTTTACGCTGCAACAACAACTGGACAAGCTA
ACAAACCCCGATGACTCTTTATCCGAGAAAATCTTGTCGTACAACCGTGC
TAATCGAGCCGTAGCTATTCTATGTAACCATCAACGTGCCGTTCCGAAAG
GTCATCAAAAATCGATGGAAAAATTAAAAGAAAAAATCGACGCCAAAAGG
GAAGCTATTAAGGACGGCGAGAGACAGGTTAAGGACGCTCAAAGAGACGC
CAAGCANNNCGGCAGCGTTAAGGAGAAGCAGATATACGACAAGAAGAAGA
AGGCGCTGGAACGGCTTAAGGAGCAACTGGTCAAGTTAGAAATTCAGGAG
ACGGACCGCGACGAAAACAAAACCATCGCGCTCGGCACGTCCAAGCTGAA
TTATTTGGATCCCAGGANNNNNNNNNNNNNNNNNNNNNNNNNNNNNNNNN
NNNNNNNNNNNNNNNNNNNNNNNNNNNNNNNNNNNNNGCCGTTCCGTGTG
ATCGGTGATAACCTGAAGGACCGTTTCGACGGCGCGTCTCGGGTGATGTT
GAGCAATTCGGCGAGTTCGAGGAACANNNNNNNNNNNNNNNNNNGCAACA
GGCNNNCGAAACAGGACAAANNNCTCAGCAACAACATAGCATCGAACAGC
ATACACAGCAAGCGCGAGAACAGACCGCGTAAATACAAATACGGCTTCCA
ACTGAGGCCCTACAATCCGGACCACAAGCCACCCAGCCCAAAGGACCTGG
TCTACTTGGAGCCGTCGCCCGGTTTTTGTGAGAAAAATCCCAAATTGGGC
ATACAAGGCACGCACGGCAGACNAATGTAACGACACGTCGATAGGAGTCG
ACGGCTGCGACCTAAT
>Hesperus
GGGAACAGCCCAGCACCGAATCCCGCGGCCGCCGGGAAATGTGGTGTTAG
GGAGGGTCCGTCGTCGTGCGGTGCGTCCAAGTCCTTCTTGAACGGGGCCA
CTTACCCATAGAGGGTGCCAGGCCCGACAGCGGGAGGATCTCTCCTCAGA
GTCGGGTTGCTTGATAGTGCAGCCCTAAGCGGGTGGTAAACTCCATCTAA
GGCTAAACATGATCACGAGACCGATAGCGAACAAGTACCGTGAGGGAAAG
TTGAAAAGAACTTTGAAGAGAGAGTTCAATAGTACGTGAAACCGTTCAGG
GGTAAACCTGAGAAACCCGAAAGGTCGAATGGGGAGATTCAGCGTGTATC
GTGCGTCTAGGCGCCGGCCGCGCCGCTCACCGGGTGGCGAACGCGTGCAC
TTCTCCCCTAGTAGGACGTCGCGACCCGTTGGGCGCAGGTCACCGAGGTG
GAGACCGGGTGTCCCGGCCTGCTCGCTCGACGGTATGACAGTGGCGCGGG
GCCGCGAATTCGCGTCCGGCCCGTCGCAAGTGCTTACGTCGGACCTGNGC
GCCGACTCCGGACCCGTCGACTGCTGGCGACGGTGTCCTCGGACAGACTC
CTATACGCCGGTCAGCGACGCTATAGCTTTGGGTTTTCAGGACCCGTCTT
GAAACACGGACCAAGGAGTCTAGCATGTGCGCGAGTCATTGGGACTCTAA
CGAAACCCACAGGCGCAATGAAAGTGAAGGCGGCGCCTAGGGCGGATGCG
CAGTCGTGCTCATCGCGAGCTGAGGCGCACCCAGAGCGTACATGCCCCAT
CATCGAAGACTACCATGGCGNGCTTCAAGAAGACCGACAAGCACCCTNCC
CAAGAACTGGGGNTGACGTCAGCACCTTCGGCAATCTCGACCCAACTGGT
GAATACGTCGTCTCCACCCGTGTCCGTTGCGGCCGCTCCATGGAGGGATA
CCCCTTCAACCCCTGCTTAACCGAAGACCAATACAAAGAAATGGAAAGCA
AAGTCTCGACCACCCTCTCCGGTCTTGAAGCCGAACTCAAGGGCACCTTC
TACCCCTTGACCGGAATGGGCAAGGACGTGCAACAGAAGCTCATCGATGA
CCATTTCCTCTTCAAGGAGGGAGATCGTTTCCTCCAAGCCGCCAACGCTT
GCCGCTACTGGCCAAGCGGACGTGGCATCTACCACAACGATAACAAGACC
TTCTTGGTCTGGTGCAACGAAGAGGACCATCTCCGCCTCATCTCCATGCA
GATGGGTGGTGATCTTGGTGAAGTCTACCGCCGTCTCGTAACTGCCGTCA
ACGATATCGAAAAACGCATTCCCTTCTCTCACAATGACAGATTAGGTTTC
CTCACTTTCTGCCCAACCAACTTGGGCACCACTGTCCGTGCCTCTGTACA
CATCAAGGTCCCCAAGCTCGCCGCCAACAAGGCTAAGCTCGATGAANNNN
NNGATATTCCCAGCAAAGTTTTGATAATCGGTTCAGGTGGCTTATCTATA
GGCCAAGCTGGGGAATTTGATTATTCAGGAAGTCAAGCGATTAAAGCGCT
TCACGAGGAAAACATCCAAACTGTTCTGATAAATCCAAACATNGCAACTG
TACAAACATCTAAAGGTTTAGCTGATAAAGTGTACTTCCTTCCACTAGTG
CCTGAATACGTGGAGCAGGTCATCCGCGTTGAAAGACCTGGAGGCGTGTT
GTTAACTTTTGGAGGCCAAACTGGTTTGAATTGTGGGGTTGAGTTGGAAA
GGGCTGGGGTTTTTAAAAAATACGGTGTTAAAATTTTGGGCACTCCAATT
CAAGCGATTATTGATACTGAAGATAGGAAGGTGTTTAGTGATAGAATTGC
TCAAATTGGGGAAAAAGTTGCGCCTAGCATGGCCGCGTATTCGGTTCAGG
AAGCACTTGAAGCGGCTGATAAATTAGGGTATCCTGTGATGGCAAGAGCT
GCGTTTTCTTTAGGGGGATTGGGTTCTGGTTTTGCTGATAATAAGGAGGA
GTTGAAGTCGTTAGCACAACAAGCGTTAGCGCACTCAAATCAGTTGATAA
TTGATAAGTCTTTGAAGGGGGGTGAGGTGATGGCAATTGGGCGTAAATTC
GAGGAAGCTTTTCAAAAAGCTTTGCGCATGGTTGATGAAACTGTGATTGG
TTTCGACCCGTATTTAAAACAGGTGAATGATGAGGAGCTTAAAGAACCTA
CGGATAAGAGGATGTTTGTGGTTGCGGCAGCTTTACGCAACAACTACACC
GTTGATCAACTTTACGACTTGACTAAAATTGATCGTTGGTTTTTGCAAAA
AATGAAGAACGTCGTTGATTATAATTCATCGCTTGAAAAGATCGCTCAGG
CTAATCTTNNNNNNNNNNNNNNNACAAANGATGTGTTGCTCCGCGCGAAG
CAAATAGGCTTCAGTGATAAGCAAATNGCTGTTGCTGTAAAAAGCACTGA
GTTGGCTATAAGGAAACAAAGGCAGGATTTTAATATCACTCCGTATGTTA
AACAAATTGATACCGTGGCTGCTGAATGGCCTGCAACTACGAATTATTTG
TATTTGACNTACAACGCGTCTTCTCATGACTTGGAGTTTTCTGAAGAGCA
CACTATGGTGATTGGTTCCGGTGTGTATAGAATTGGTAGCTCTGTAGAGT
TCGATTGGTGCGCTGTTGGCTGCTTGCGTGAGCTACGTAAGCTCAACAAA
AAAACAATTATGGTCAACTACANNNNNNNNTCCCATATTATTAGGCAAGA
AAGAGGAAAAAAAGAAGCTTTCGGAACTTTAGGAATAATTTACGCAATAA
TAGCAATTGGTTTATTAGGTTTTATTGTATGAGCGCATCATATATTTACA
GTTGGAATAGACGTAGATACACGAGCATATTTTACTTCAGCAACAATAAT
TATTGCTGTACCAACAGGAATTAAAATTTTTAGTTGATTAGCTACACTCC
ACGGGACACAAATTAATTATTCCCCGTCAATATTATGAGCTTTGGGATTT
GTATTTTTATTTACAGTAGGAGGATTAACAGGAGTAATTCTTGCTAATTC
ATCAATTGATATCATTTTACATGATACCTACTATGTTGTAGCACATTTTC
ATTATGTTCTTTCCATAGGAGCAGTATTTGCTATTATAGCAGGAATTGTT
CAATGGTTCCCCATTTTTACAGGATTGACCATAAATGAGAAATTTCTTAA
AATTCAATTTTTAACTATATTTATTGGAGTAAATTTCACTTTTTTCCCTC
AACATTTTCTAGGGTTAGCAGGAATACCCCGCCGTTACTCAGATTACCCA
GACGCTTACACTCCATGAAATGTTATTTCTTCTATTGGTTCTTTAATTTC
TATAAGAAGAATTTTTTTCTTACTATTTATTATTTGAGAAAGTTTTATTT
CACATCGAAAAAGAATTTCATCATTAAATCTATCATCATCAATCGAATGA
CTTCAACATATACCACCAGCTGAACATAGATACCAAAAGGACGACAAAGA
CTACGTNGTCGTTTTCGACTTCTTAGGTAAAGATTCCATTAGGTATTACA
ATGAAGTCCCGGTGGAAAAACGCGTGTTTAAAAATTTGCAATTATTCATG
GAAAATAAATCGCCCGGTGATGATTTGTTCGATCGTTTAAACACCGCCCT
TATGAACAAGCACCTGAATGAGCTGATGGGTGGGTTAACTGCTAAAGTTT
TCCGTACTTACAACGCCTCATTCACCCTCCAGCAACAACTGGATAAACTG
ACAAACGAGGACGATTCCATATCAGAAAAAATCTTATCTTACAACAGGGC
TAACCGTGCCGTCGCAATCTTGTGTAACCATCAACGCGCGGTCCCGAAAG
GCCATCAAAAATCCATGGAAAAACTCAAGGAAAAAATCGAGGCTAAACGC
GAAGCGATATCCGACGCCGAACGTCAAGTTAAAGACGCGCAAAAAGATGC
TAAACGNNNCGGCAGTGTAAAAGAAAAGGTCGTTTACGACAAGAAAAAGA
AAATGCTTGAAAGATTACGCGATCAATTAGCAAAATTAGAAATTCAAGAA
ACTGACAGGGACGAAAACAAAACCATTGCTCTCGGCACCTCGAAGCTTAA
CTATCTCGACCTCAGGATTTCCGTCGCCTGGTGCAAAAAATTCGACGTTC
CCATCGACAAGATCTACAACAAAACGCAACGGTTGCCACCTTTCCGCGTC
ATTGGAGATAACCTGAAGGACCGTTTCGACGGCGCTTCCCGCGTGATGTT
GAGCAACACGGCCAACGGAAGGAACAGCAACATCGCCNNNCACAATGGAC
GCCNNNCGAAACAGGACAAGNNNCTGTCCAACAGCATCGCCTCCAACAGC
ATCCACAGCAAGCGCGAGAACAGGCCGCGAAAATACAAGTACGGCTTCCA
ATTAAAACCGTACAATCCTGACCACAAGCCTCCTAGCCCCAAAGATCTGG
TCTACTTGGAGCCATCGCCTGGTTTTTGCGAGAGGAATCCCAAATTAGGA
ATACAGGGCACGCACGGAAGACNAATGCAACGACACTTCCATCGGAGTTG
ATGGCTGCGATCTGNN
>Platydracus
GGGAAAAGCCCAGCACCGAATCCCGCGGCCGCCGGGAAATGTGGTGTTAG
GGAGGATCCGTCGTCGTACGGTGAGTCCAAGTCCTTCTTGAACGGGGCCA
CTTACCCATAGAGGGTGCCAGGCCCGACAGCGGGAGGATCTCTCCTCAGA
GTCGGGTTGCTTGAGAGTGCAGCCCTAAGTGGGTGGTAAACTCCATCTAA
GGCTAAATATAACCACGAGACCGATAGCGAACAAGTACCGTGAGGGAAAG
TTGAAAAGAACTTTGAAGAGAGAGTTCAATAGTACGTGAAACCGTTCAGG
GGTAAACCTGAGAAACCCGAAAGGTCGAATGGGGAGATTCAGCTTGTTTC
GTGGACCTCGCGGTCGATCGCTCCGTTCTCGGGGTGACGAACGCGTGCAC
TTCTCCCCTAGTAGGACGTCGCGACCCGTTGGGTGCAGGCCATCGGGGTG
GAGACCGAGTGTCCCGGCCTGCCCGCCCGACGGTATCGTAGTGGCGCGGG
GCCGCGAATTCGCGTCCGGCCCGTCGCAAGTGCTTGCGGGGGACTCGTGC
CTCGACACCGGACCCGTCGACTGCTGGCGACGGTGTCCTCGGACAGACTC
CTATACGCCCGTCGGCGACGCTTTAGCTTTGGGTTTTCAGGACCCGTCTT
GAAACACGGACCAAGGAGTCTAGCATGTTCGCGAGTCATTGGGACTNTAG
CGAAACCTAAAGGCGTAATGAAAGTGAAGGCCGTGCCTAGGGAGGACGCG
TCGTCGTGCTCATTGCGAGCTGAGGCGCACCCAGAGCGTACATGCCCCNT
CATCGANGACTACCATGGTGNGCTTCAAGAAGACCGATAAGCACCCCNCC
TAAGAACTGGGGNTGATGTCANCACCTTCGGCAATCTCGACCCAACTGGT
GAATATGTTGTCTCCACCCGCGTCCGTTGCGGCCGCTCCATGGAGGGATA
CCCCTTCAACCCTTGCTTGACCGAGGACCANTACAAGGAGATGGAAGGCA
AAGTCTCCACNNCCCTCTCCGGTCTCGGATGCNAGCTTAAGGGAACCTTN
TACCCCTTGACCGGCATGGGNAAGGATGTCCNACAGAAGCTCATCGATGA
CCACTTCCTCTTCAAGGAAGGCGATCGCTTCCTCCAGGCCGCCAACGCCT
GCCGCTTCTGGCCCAGCGGACGTGGCATCTACCACAACGACAACAAGACC
TTCTTGGTCTGGTGCAACGAAGAGGACCATCTCCGCATCATCTCCATGCA
GATGGGTGGTGATCTTGGCGAAATATACCGCCNTCTCGTAACTGCCGTCA
ACGATATCGAAAAACGCATTCCCTTCTCTCACAATGACAGATTAGGTTTC
CTCACTTTCTGCCCAACCAACTTGGGCACAACTGTCCGCGCCTCTGTACA
CATCAAGGTCCCCAAGCTCGCGGCCAACAAAGCCAAGCTCGACGAANNNN
NNGATGTTCCCAAAAAGGTGCTGATAATTGGTTCCGGTGGTTTATCGATT
GGNCAAGCTGGAGAATTCGATTATTCTGGAAGTCAGGCGATTAAAGCATT
GCACGAGGAGAATATACAAACGGTGTTAATTAATCCCAACATCGCAACCG
TACAAACTTCTAAAGGATTAGCCGATAAGGTGTATTTCCTCCCGTTAGTG
CCTGAATACGTCGAGCAGGTTATTCGTGTAGAGCGGCCTGGTGGAGTACT
TTTAACTTTTGGGGGACAAACTGGACTGAACTGCGGCGTAGAGTTGGAAA
GGGCGGGTGTTTTCAAAAAATATGGTGTTAAAATATTGGGCACTCCAATA
CAAGCCATTATAGATACTGAAGATAGAAAGGTCTTTAGTGAAAGGATAGC
ACAAATTGGTGAGAAGGTCGCACCCAGCATGGCGGCATATTCCGTACAAG
AAGCTTTAGAAGCTGCCGAAAAGTTGGGTTACCCTGTTATGGCCAGAGCC
GCGTTTTCATTGGGAGGATTAGGCTCAGGATTTGCTGATAATAAAGAAGA
ATTAAAATCATTAGCCCAACAAGCCTTAGCTCACTCCAATCAATTAATAA
TCGATAAATCCCTGAAAGGAGGTGAAGTAATGGCCATCGGTCGAAAATTC
GAAGAAGCTTTCCAGAAAGCTCTACGAATGGTTGATGAATATGTTATAGG
TTTCGACCCCTATTTGAAAGAAGTAAATGATGAAGAACTGAAAGAGCCGA
CTGATAAGCGTATGTTTGTGGTAGCAGCTGCATTAAGAAATGGCTATTCC
ATTGACAAGCTATACAATCTGACAAAAATCGACCGCTGGTTCTTACAAAA
AATGAAAAATGTGGTTGATTACAATTCATTTTTAGAAAACATCGCTCAGG
TCAACCTGNNNNNNNNNNNNNNNACAAAAGACGTGTTGTTAAGAGCTAAA
CAAATTGGATTCAGCGACAAGCAAATTGCGGTAGCTGTTAAGAGCACTGA
GTTGGCGATACGTAAACAGAGGAGAGATTTTAATATAACTCCGTATGTTA
AACAAATAGATACAGTCGCTGCGGAATGGCCAGCAACAACAAATTACTTA
TATTTAACATACAACGCTTCAACACACGATCTTGATTTCAATGAAGAGCA
TACGATGGTGATTGGTTCTGGTGTATACAGAATTGGAAGCTCAGTAGAAT
TCGATTGGTGTGCTGTTGGTTGCTTGCGAGAATTAAGGAAGTTGAATAAG
AAAACGATTATGGTGAACTACANNNNNNNNTCCCACATTATTAGGCAAGA
AAGAGGAAAAAAAGAAGCATTTGGAACTTTAGGAATAATTTACGCAATAA
TAGCGATTGGATTATTAGGATTTATTGTATGAGCTCATCATATATTCACA
GTTGGAATAGACGTTGATACTCGAGCTTATTTTACCTCAGCAACTATAAT
TATTGCTGTACCCACAGGAATTAAAATTTTTAGATGATTAGCAACTCTCC
ATGGAACACAGATTAATTATTCTCCTTCAATACTTTGAGCCTTAGGATTC
GTATTTTTATTCACAGTTGGGGGACTAACAGGAGTAATCCTAGCTAATTC
ATCAATCGATATTATTTTACATGACACATATTATGTAGTAGCTCATTTTC
ATTATGTTTTATCCATAGGAGCTGTATTTGCAATTATAGCCGGTATTGTT
CAATGATTCCCTATTTTTACTGGATTAACACTAAACGAAAAATTCCTAAA
AATTCAATTTTTAACTATATTCATCGGAGTAAATTTAACTTTTTTCCCCC
AACATTTTCTTGGTTTAGCCGGAATACCACGACGTTACTCAGATTACCCA
GATGCCTATACACCTTGAAATGTAATTTCATCTATTGGTTCTTTAATTTC
TATAACTAGAATTTTCCTTCTTTTATTTATTATTTGAGAAGGATTTATCT
CCCATCGAAAAAGAATTTCATCTTTAAACTTATCCTCATCAATTGAATGA
CTTCAATTAATACCTCCTGCTGAACATAGATACCATAAGGATGACAAAGA
TTATGTGGTTGTATTCGATTTCTTAGGTAAAGATTCCATAAGATACTACA
ATGAGGTACCTGTGGAAAAACGTGTCTTTAAGAATCTCCAATTGTTCATG
GAGAACAAGGCACCAGCCGATGATCTTTTCGACCGATTAAACACCGCTGT
CATGAACAAGCATTTGAATGAGTTAATGGAAGGTTTAACTGCCAAAGTGT
TCCGTACTTATAACGCCTCATTTACACTGCAGCAACAATTGGATAAACTA
ACGAACGCGGATGACTCTTTATCAGAAAAGATTCTCTCATACAACAGAGC
CAATCGCGCCGTTGCTATCCTCTGTAACCATCAACGGGCTGTCCCGAAAG
GGCACCAAAAATCCATGGAGAAGCTCAAGGAGAAAATTGAGAACAAGCGT
GAGATCATTGCGGACGCCGAACGGCAAGTGAAAGACGCTCAAAAAGATGC
TAAACANNNCGGAAGTGTGAAAGAAAAGGTCATTTATGACAAGAAAAAGA
AACAGCTCGAAAGGTTAAAAGAACAATTGGCTAAATTGGAGATCCAGGAG
ACGGACAGAGATGAGAATAAGACCATCGCCTTGGGCACGTCAAAGCTAAA
TTATCTAGACCCTAGAATTTCTGTGGCATGGTGCAAAAAGTTTGACGTGC
CCATCGATAAGATCTATAACAAGACGCAACGGTTGCCACCTTTCCGCGTC
ATTGGCGATAACCTGAAGGACCGTTTCGACGGCGCTTCCCGCGTCATGCT
CAGCAACACGGCGAACGCAAGAAACACCAACAATGCCNNNCACAACGGAC
GCCNNNCAAAACAAGACAAGNNNCTTTCCAACAGCATCGCCTCCAACAGT
ATACACAGCAAACGTGAGAACAGGCCCCGCAAATACAAGTACGGCTTCCA
ATTAAAACCATACAATCCTGACCACAAGCCGCCTAGTCCCAAAGATCTGG
TCTACTTGGAGCCGTCGCCTGGTTTTTGCGAGAAGAATCCCAAATTGGGC
ATACAGGGCACTCACGGCAGACNAATGTAATGACACTTCGATCGGAGTTG
ACGGCTGCGATCTCNN
>Cylindroxystus
GGGAGAAGCCCAGCACTGAATCCCGCGGCCTCCGGGAAATGTGGTGTTTG
GGAGGATCCGTCACCGTGCGACGAGCCCAAGTCCTTCTTGAACGGGGCCA
CATACCCATAGAGGGTGCCAGGCCCGGTCGCCGGAGGATCTCTCCTTAGA
GTCGGGTTGCTTGAGAACGCAGCCCCAAGTGGGTGGTAAACTCCATCTAA
GGCTAAATATAACCACGAGACCGATAGCGAACAAGTACCGTGAGGGAAAG
TTGAAAAGAACTTTGAAGAGAGAGTTCAATAGTACGTGAAACCGTTCAGG
GGTAAACCTGAGAAACCCGAAAGGTCGAACGGGGAGATTCAGCGTGTTCA
GTGGTGCATGCACCGGTCCGCTCCTTTCTCGTTCCGGCGAACNCGTGCAC
TTCTCCCCTTGTAGGACGTCGCGACCCGTTGTGCGCCGATCCCGACGGTG
GAGCCTTGGGCTCCCGACCGGCCCGCACGACGGTACGAATAAGACGTGAG
GCCGCGAGTTCGCGTCCGGCCCGCCGCAAGCACGCGCGTCGGACCAGTGT
GCCGACCTCGGACTCGCCGGCTGCTAGCGACGGTGCTCTCGGACAGGCTT
CTACACGTCGGTCGGCGACGCTCTAGCTTTGGGTTTTCAGGACCCGTCTT
GAAACACGGACCAAGGAGTCTAGCATGTGCGCGAGTCATTGGGACCGCAT
CGAAACCTAAAGGCAAAATGAAAGTGAAGGCCGCGCCTAGGGAGGATGGG
TCGTCGTTCTCATTGCGAGATGAGACGCACCCAGAGCGTACACGCNNNNT
TATTGAAGATTACCATGGTGNGATTTAAGAAGACAGATAAGCATCCANCC
TAAGAATTGGGGNCGACGTGAACACTTTTGCTAACTTGGACCCAGCTGGT
GAATTCGTCGTATCAACTCGCGTCAGATGCGGTCGTTCCATGGAAGGATA
TCCTTTCAACCCCTGTTTAACCGAAGAGCAATACAAGGAAATGGAACAAA
AAGTATCAACGACTTTGTCTGGTCTCGAAGGAGAATTAAAGGGTACCTTC
TATCCGTTGACTGGAATGGATAAGGATACTCAGCAGAAACTGATTGATGA
TCATTTCTTGTTCAAGGAAGGAGATCGTTTCCTCCAAACCGCTAACGCTT
GCCGTTACTGGCCAAGCGGACGTGGCATCTACCACAACGACAACAAAACG
TTCTTGGTCTGGTGCAACGAAGAGGACCATCTCCGCATTATCTCCATGCA
GATGGGCGGTGATCTTGGTGAAGTCTACCGTCGCCTTGTAACAGCCGTCA
ACGAAATCGAAAAGCGCGTACCATTCTCCCACAACGACAGATTAGGTTTC
CTCACGTTCTGTCCCACCAACTTGGGCACAACTGTTCGCGCCTCTGTTCA
CATCAAGGTACCAAAGCTCGCCGCCAACAAAGCCAAGCTCGACGAANTGA
TTGATGTTCCCAAAAAAGTTTTGATTATTGGGTCAGGCGGTTTATCGATC
GGACAAGCAGGTGAATTTGATTATTCGGGTTCTCAGGCAATTAAAGCATT
GAGAGAAGAGAATATTCAAACAGTTTTAATTAATCCTAATATAGCAACTG
TTCAAACATCTAAAGGTTTATCTGATAAAGTTTATTTTCTTCCATTAACA
CCTGAGTATGTAGAGCAAGTTATTAAAGTTGAAAGACCTGGAGGTGTTCT
ATTAACTTTTGGAGGACAAACTGGTTTAAATTGCGGTGTTGAGTTGCAAC
AAGCTGGAGTCTTTGATAAATATGGCGTAAAAATTTTGGGCACACCAATT
GAGGCGATCATCAATACTGAAGATAGAAAAATTTTCAGCGATCGAATTGG
AATGATTGGTGAAAGAGTAGCGCCTAGCATGGCTGCTTATACGGTTCAAG
AAGCTTTAGATGCGGCAGAGCAATTAGGATATCCTGTAATGGCGCGAGCT
GCATTTTCTTTGGGAGGATTAGGATCTGGTTTTGCAGATAATATCGAGGA
ATTGAAGATATTAGCTCAACAAGCTTTAGCTCATTCAAGTCAATTGATTA
TAGATAAATCGTTGAAAGGTNNNNNNNNNNNNNNNNNNNNNNNNNNNNNN
NNNNNNNNCTTTTCAGAAGCGTTAAGAATGGTTGATGAGAGTGTAGTAGG
TTTTGATCCTTACATTAAACAAGTTGATGATGAAGAATTAAAAGAACCTA
CTGATAAGAGGATGTTTGTTGTTGCTGCTGCGTTAAAACATGGTTATAGT
GTGGATAAATTATACGAATTAACGAAAATTGATCGATGGTTTTTGCAAAA
AATGAAAAATATTACCGATTATATTTCATTTTTAGAAGCAACAAATCAAA
ATAAGTTANNNNNNNNNNNNNNNACGCATAATATATTATTGAAAGCTAAA
CAAATTGGATTTAGTGATAAACAAATAGCTGTAGCTGTTGAAAGTACTGA
GCTTGCAATTAGGAAATTACGACAAGATTTAAATATTATTCCATTTGTTA
AACAAATCGATACAGTTGCTGCTGAATGGCCAGCAACGACTAATTATCTA
TATTTGACTTATAACGCCAATAGTCATGATTTAAACTTTAACGAAGAACA
TATTATGGTCATTGGATCTGGAGTCTATCGAATTGGTAGTTCAGTTGAGT
TTGATTGGGGTGCAGTTGGATGTTTACGAGAGCTTAGAAACTTAAATAAA
AAAACGATTATGGTTAATTANNNNNNNNNATCACATATTATTATACAATC
CAGAGGTAAAAAAGAAACTTTCGGAACTTTAGGAATAATTTATGCTATAT
TAGCTATTGGTCTATTAGGATTCATTGTCTGAGCTCATCATATATTTACA
GTAGGTATAGATGTAGACACTCGAGCTTATTTTACCTCAGCAACAATAGT
AATTGCTATTCCTACAGGAATCAAAATTTTTAGGTGATTAGCTACATTCC
ATGGAACTCAACTAACATTTAATCCCCCAATACTATGAGCTTTAGGGTTT
GTTTTCCTATTTACAATAGGAGGATTAACAGGAGTAATTTTAGCTAATTC
ATCAATCGATATTATTTTACATGATACCTATTATGTTGTAGCTCATTTTC
ATTATGTTTTATCAATAGGGGCAGTCTTTGCAATTATAGCCGGTATTATT
CAATGATTCCCTCTATTTACAGGAACCTATATAAATAATTTTTTACTAAA
AATTCAATTTTTATTAATATTTATCGGAGTAAATCTTACATTTTTTCCTC
AACATTTTCTAGGATTAGCAGGGATACCCCGCCGATATTCAGATTATCCT
GATGCCTTTACAACTTGAAACGTAATTTCATCTATTGGTTCATTAATTTC
TTTAATTAGAATTTTTTTATTGATATTTATTATTTGAGAAAGATTAACTT
CAATTCGAATTATAATATCTCCAAATAATTTTTCTACATCAATCGAATGA
CTACAAAAATTTCCACCTTCAGAACATAGTTACCACAAGGACGATAGAGA
CTACGTTGTGGTTTTCGATTTTCTTGGTAAAGATTCCATTAGATATTATA
ATGAAGTACCTGTAGAAAAACGTGTGTTCAAAAATCTTCAGTTGTTTATG
GAAAACAAATCGCCAGGTGATGATCTATTTGATCGATTGAATACGGCAGT
GATGAACAAACATTTAAATGAATTAATGGAAGGTTTAACTGCCAAGGTAT
TTCGTACTTACAATGCTTCGTGGACATTGCAGCAGCAACTTGATAAGTTA
ACAAACGCCGATGATTCCATATCTGAGAAAATATTATCTTATAACCGGGC
TAATCGAGCCGTGGCAATCCTATGTAACCATCAACGTGCAGTCCCGAAGG
GACATCAAAAATCGATGGAGAAATTAAAARAAAAAATTGACACTAAGAAG
GATTCGATAAAGGATGCGGAACGTCAAGTTAAAGATGCACAGAAAGATGC
AAGACANNNTGGAAGTGTAAAGGAAAAACAAATTTTTGAAAAGAAAAAGA
AATTATTGGAACGATTGCGTGACCAGTTAGCAAAATTAGAAATACAAGAA
ACAGATCGCGATGAAAATAAGACTATTGCTCTTGGCACATCAAAGTTAAA
TTATTTAGATCCAAGAATTTCTGTAGCTTGGTGTAAAAAATATGAGGTGC
CCATGAGAAAANNNNNNNNNNNNNNNNNNCGGCTGCCTCCGTTCCGCGTN
ATCGGCGACCAGCTGAAGGACCGCTTCGACGGCGCCTCCCGGGTGATGCT
GAGCAATTCGGCGAGCTCGCGGGGAAACGNNNNNNNNNNNNGCGCGAACC
GGCNNNCGAAACAGGACAAGNNNCTCTCCAACAGCATCGCCTCCAACAGC
ATCCACAGCAAGCGCGAGAACAGACCGAGGAAGTACAAGTACGGCTTCCA
GCTGAAACCGTACAATCCGGATCATAAACCTCCGAGCGCTAGGGATCTGG
TGTATCTGGAACCGTCGCCGGGTTTTTGCGAGAAGAACCCGAAATTGGGG
ATACAGGGGACGCACGGGAGACNAGTGCAACGATACGTCGATCGGCGTCG
ACGGGTGCGATCTGAT
>Pinophilus
GGGAAGAGCCCAGCACTGAATCCCGCGGCCGCCGGGAAATGTAGTGTTAG
GGAGGGTCCGCTATCGCGCGGTGCGTCCAAGTTCTCCTTGAACGGGGCCA
CTCACCCACAGAGGGTGCCAGGCCCGGTAGCGGGAGGATCTCTCCTCAGA
GTCGGGTTGCTTGAGAGTGCAGCCCTAAGTGGGTGGTAAACTCCATCTAA
GGCTAAATATAACCACGAGACCGATAGCGAACAAGTACCGTGAGGGAAAG
TTGAAAAGAACTTTGAAGAGAGAGTTCAATAGTACGTGAAACCGTTCAGG
GGTAAACCTGAGAAGCCCGAAAGGTCGAACGGGGAGATTCAGCGCGTCTC
ATGGCGTCCGCGTCGGACCGCGTCGTACGGGCGGCGACGAACGCGTGCAC
TTCTCCCCTTGTAGGACGTCGCGACCCGTTGGGTGCCGGTCGCCGCGGTG
GAGCCCGTCGGTCCTGGCCGGCTCGCTCGACGGTAAACCTTTGGCGTTGG
GTCGCGAGTTCGCGTCCGGCCCCTCGCGAGCGCGGGTGTCGGACTGTTGT
GCCGACACCGGGCGCGCCGTTTGCCCGCGTGGGTGTCCTCGGACAGACCC
TAACCCGCCAGTCAGCGACGCTTTAGCTTTGGGCTTTCAGGACCCGTCTT
GAAACACGGACCAAGGAGTCTAGCATGTGCGCGAGTCATTGGGACCGCAT
CTAAACCTAAAGGCGAAATGAAAGTAAAGGCCGTGCCCAGGGAGGATGGG
CCTTCGTTCTCATCGCGAGATGAGGCGCACCCAGAGCGTACACGCCCCAT
TATTGAGGACTACCATACTGNGCTTCAAGAAGACCGACAAGCATCCCNCC
TAAGAACTGGGGNTGATGTGAATACCTTCGCCAACTTGGACGCTGCCGGA
GAGTACATCGTTTCCACCCGTGTACGTTGCGGCCGCTCCATGGAAGGATA
CCCCTTCAACCCTTGCTTGACCGAGGACCAATACAAGGAAATGGAACAGA
AGGTGTCCAGCACCTTGTCTGGACTTGAGGGCGAGCTTAAGGGTACCTTC
TACCCATTGACCGGCATGAGCAAGGAAGTGCAGCAGAAACTCATCGATGA
CCACTTCTTGTTCAAGGAGGGCGATCGCTTCTTGCAATCCGCTAACGCCT
GCCGTTTCTGGCCCTCCGGACGTGGTATCTACCACAACGACAACAAGACC
TTCTTGGTATGGTGCAACGAAGAAGATCATCTCCGCATCATCTCCATGCA
GATGGGCGGTGATCTCGGCGAGGTCTACCGTCGTCTCGTCACAGCTGTCA
ACGACATCGAGAAACGCGTTCCCTTCTCCCATAACGACAGATTAGGTTTC
CTCACCTTCTGCCCATCTAACTTGGGCACAACTGTACGTGCCTCTGTACA
CATCAAAGTACCCAAATTGGCCGCCAACAAGGCCAAGCTCNNNNNNNTAT
CTAATATTCCTAATAAAGTCCTTATAATTGGTTCTGGCGGATTGTCGATT
GGTCAAGCCGGGGAATTTGATTATTCAGGTTCGCAGGCCATCAAAGCACT
TCAAGAAGAAAATATTCAAACCGTTTTGATTAACCCAAACATAGCAACAG
TACAAACATCGAAAGGTTTAGCAGATAAAGTTTATTTCTTGCCTTTGGTG
CCGGAATATGTTGAACAAGTGATTAGAGCTGAAAGACCAGGCGGGGTTTT
ATTGACGTTTGGTGGACAAACAGGTTTGAACTGCGGAGTAGAACTCCAGA
AAGCTGGTGTATTTGAAAAGTACGGTGTTAAAATTTTGGGTACCCCGATA
AAGGCCATAATTGATACAGAAGATAGAAAAATGTTTAGCGATAGAATTGC
ACTGATCGGGGAAAAAGTTGCGCCTAGCATGGCGGCTTATTCTGTGCAAG
AAGCTTTGGATGCTGCTGAACAACTTGGTTATCCTGTGATGGCAAGAGCT
GCGTTTTCACTGGGAGGGTTGGGATCAGGTTTTGCAAATACCTCTGAAGA
ATTGAAGAGTTTAGCACAACAGGCTCTGGCACATTCCAACCAATTAATTA
TTGACAAGTCTTTGAAAGGAGGTGAAGTAATGGCCATTGGAAGAAAATTT
GAAGAAGCATTCCAAAAGGCGCTGAGGATGGTTGATGAAAGTGTTAATGG
GTTTGATCCATACTTGAAAGAAGTTAACGATGAGGAGTTGAAAGAACCAA
CTGATAAACGAATGTGGGTGGTTGCGGCAGCTTTGAGAAATGGTTATTCT
GTTGAGAAGTTGTATGATCTAACGAAAATTGATAAATGGTTTTTACAAAA
AATGAAGAATATTGTCGATTTTAATACTTTGCTAGAATCAATCGACCAGC
ACACTTTGNNNNNNNNNNNNNNNTCAGCTAAAACTTTGTTAAAAGCAAAA
CAAATTGGGTTTAGTGACAAGCAAATAGCCGCAGCTGTAAAGAGCACGGA
ACTTGCAATTCGAAAACAACGTCAAGACTTTAAAATTACACCGTACATTA
AACAAATAGATACAGTTGCTGCTGAATGGCCCGCCACTACTAACTATCTT
TATTTAACTTACAATGCCATTAATCACGATTTACAATTTACTGAGGAGCA
CACTATGGTTATTGGATCAGGTGTGTATCGAATTGGTAGCTCAGTAGAGT
TTGATTGGTGTGCAGTTGGTTGCCTAAGAGAATTGAGGAAATTAAATAGG
AAAACAATTATGGTGAATTACAATCCNCGATCTCATATTATTAGACAAAA
CAGAGGAAAAAAGGAAACTTTTGGAGCATTAGGAATAATTTATGCAATAC
TAGCAATCGGATTATTAGGATTTGTAGTATGAGCTCATCACATATTTACA
GTGGGAATAGATGTTGACACTCGAGCTTATTTCACCTCAGCTACTATGAT
TATTGCAGTTCCGACAGGAATTAAAATTTTGAGTTGATTAGCAACTTTAC
ATGGAACCCAAATAGTATTCAACCCATCTTTATTATGAGCATTAGGATTC
GTATTCTTATTTACAATCGGAGGATTAACTGGAGTAATTCTAGCAAATTC
CTCAATTGATATTATTCTTCACGACACATATTATGTTGTAGCCCATTTCC
ATTATGTATTATCAATAGGCGCTGTATTTGCAATCATAAGCGGATTAGTA
CAATGATTCCCATTATTTACAGGAATAACTTTAAATAATTATTTATTAAA
AATTCAATTTTTTATAATATTTATTGGTGTAAATTTAACCTTTTTCCCTC
AACATTTTCTTGGACTAGCTGGAATACCTCGACGATACTCAGATTATCCG
GATGCCTATACCCCCTGAAATGTTTTATCCTCAATTGGATCACTAATTTC
ACTTATTAGAATTATATTTTTAYTATTTATTATTTGAGAAAGRTTTACTT
CWATACGATTATCATTATTTTCCAAAAATTTTGGTACTTCTATTGAATGA
TATCAATTATTTCCTCCWGCTGAACATAGATATCACAAAGATGATAAGGA
CTACGTTGTTGTGTTTGATTTTCTTGGAAAGGATTCCATTAGATATTACA
ATGAAGTACCTGTTGAAAAACGTGTCTTTAAGAATTTGCAATTGTTCATG
GAAAATAAGTCACCAGGTGATGACTTATTCGATCGTTTAAATACAGGTGT
ATTAAACAAACATTTGAATGAACTTATGGAAGGCCTGACAGCAAAGGTGT
TTCGTACTTACAATGCATCATTTACATTACAGCAACAATTAGATAAATTG
ACCAATACTGATGATTCCATATCTGAAAAAATTTTATCATACAATCGAGC
TAATCGAGCGGTAGCTATCTTATGTAACCATCAACGTGCAGTGCCTAAGG
GCCACCAAAAATCGATGGAGAAATTGAAGGAGAAAATTGCAGCGAAGAAG
GAATCGGTATCAGATGGAGAACGACAAGTTAAGGATGCGCAGAAAGAAGC
TAGACATAGTGGTAGTGTAAGAGACAAGCAGGTCTATGAGAAAAAGAAGA
AAATGTTAGAGCGGCTCAAAGAACAACTGGCAAAACTCGAAATTCAAGAG
ACAGACCGAGATGAAAACAAGACAATAGCTCTTGGTACGTCAAAACTGAA
TTATTTGGATCCCAGAATTTCCGTCGCCTGGTGTAAGAAGTATGGTGTGC
CCATTGAAAAAATTTATAACAAAACTCAACGTCTGCCCCCATTCCGTGTC
ATTGGTGACAATCTCAAGGACCGTTTCGACGGCGCATCACGCGTCATGTT
AAGCAACTCCGCCAACTCTAGGAACANNNNNNNNNNNNNNNGTAAAAATC
GCCNNNCTAAACAAGACAAANNNCTTTCCAACAACATCGCATCCAACAGT
ATCCACAGCAAACGCGAAAACAGACCACGCAAGTACAAATACGGCTTCCA
ACTCAAACCATACAATCCTGACCACAAACCTCCGAGTCCTAAAGACCTGG
TCTACCTAGAAACCTCACCCGGCTTTTGCGAGAAGAACCCAAAACTGGGC
ATACAAGGCACACATAGCAGGCNAATGTAACGACACCTCTATCGGCGTCG
ACGGTTGCGATCTCAT
>Oedichirus
GGGATAAGCCCAGCACTGAATCCCGCGGCCGCCGGGAAATGTAGTGTTAG
GGAGGGTCCGCTATCGTGCGGCGAGTTCAAGTCCTCCTTGAACGGGGCCA
CTCACCCACAGAGGGTGCCAGGCCCGATAGCGGGAGGATCTCTCCTCAGA
GTCGGGTTGCTTGAGAGTGCAGCCCTAAGTGGGTGGTAAACTCCATCTAA
GGCTAAATATAACCACGAGACCGATAGCGAACAAGTACCGTGAGGGAAAG
TTGAAAAGAACTTTGAAGAGAGAGTTCAATAGTACGTGAAACCGTTCAGG
GGTAAACCTGAGAAGCCCGAAAGTTCGAACGGGGAGATTCAGCGCGTCTC
GGGGCGTTCGCGTCGGGCCGCACCGATCGAACGGCGACGAAGCGTGCCAC
TTCTACCCTTGTAGGACGTCGCGACCCGTTGGGTGTCGGTCTNCGCGGTG
GAGCCCGTCGGTCCTGGCCGACTCGCTCGACGGTGAAACGATGGCGGTGG
GTCGCAAGTTTGCGTCCGGCCCGTTGTCGGCGCGGTTGTCGGACTGTTGT
GCCGACACCGGGAGCCGCCGTTGCCGTCAACGGTGTCCTCGGACGGGCCC
TTACACGCTTGTCTGCGACGCTTTAGGTTTGGGCTTTCAGGACCCGTCTT
GAAACACGGACCAAGGAGTCTAGCATGTGCGCGAGTCATTGGGATTTATT
CTAAACCTAAAGGCGAAATGAAAGTGAGGATTAATCCTAGGGAGGATGGC
CGTTCGTTCTCATTACGAGATGAGGCGCACCCAGAGCGTACACGCCCCAT
CATCGACGACTACCATCAGGNGTTTCAAAAAGACCGACAAGCATCCANCC
AAAGAACTGGGGNCGATGTCAGCACTTTTGGCAATCTTGACCCTACCGGC
GATTACATCGTGTCGACCCGTGTACGTTGCGGCCGTTCCATGGAAGGCTA
CCCCTTCAACCCTTGCTTAACCGAGGATCAATACAAAGAGATGGAACAGA
AAGTGTCAACTACTCTTTCTGCTCTCGAAGCCGAGCTTAAGGGTACCTTC
TACCCGTTGACTGGCATGAGCAAGGAGACACAGCAGCAGCTCATCGACGA
TCATTTCTTGTTCAAGGAAGGAGATCGTTTCTTGCAGGCCGCCAACGCTT
GCCGTTACTGGCCATCTGGACGTGGTATCTACCACAACGACAACAAGACC
TTCTTGGTATGGTGCAACGAAGAGGATCACCTCCGTCTCATTTCTATGCA
AATGGGTGGCGATCTTGGCGAGGTCTACCGCCGTCTCGTAACAGCTGTCA
ACGACATCGAAAAACGCATTCCTTTCTCTCACAATGACAGATTAGGTTTC
CTCACTTTCTGCCCATCCAACTTGGGCACAACTGTACGTTCCTCTGTACA
CATCAAAGTACCCAAACTTGCCGCCAACAAGGCCAAGCTTNNNNNNNTAG
CAACGATTCCTCAAAAGGTTCTCATTATAGGTTCCGGTGGATTATCCATA
GGTCAAGCTGGAGAGTTTGATTATTCTGGTTCGCAAGCCATCAAAGCGCT
TCAGGAAGAGAATATCCAGACGGTTTTGATAAATCCTAACATAGCAACAG
TGCAGACTTCAAAAGGTCTAGCGGATAAGGTGTATTTCCTACCTTTGGTG
CCGGAATATGTGGAGCAGGTGATTCAGGCTGAAAGACCAGGAGGTGTTTT
GTTGACTTTTGGTGGTCAAACTGGGTTAAATTGCGGCGTGCAGTTGCAGA
AAGCTGGAGTGTTTGAAAAATACGGTGTAAAAATTTTGGGTACGCCCATT
GAAGCCATTATAGATACTGAAGATAGGAAAATCTTCAGCGAAAGGATTGC
TTTGATCGGTGAAAAGGTTGCACCTAGTATGGCCGCTTATTCGGTACAGG
AAGCGCTTGATGCAGCTGAGCAATTGGGTTATCCTGTGATGGCTAGAGCC
GCTTTTTCGTTGGGTGGTTTGGGATCTGGTTTTGCAAATAGTTGTGAAGA
GCTCAAGTCTTTGGCGCAACAAGCTTTGGCTCATTCCAATCAGTTGATTA
TAGATAAGAGTTTGAAGGGCGGTGAAGTCATGGCTATCGGTCGAAAATTC
GAAGAAGCATTTCAGAAGGCTTTGCGTATGGTGGACGAAAGCGTTTACGG
GTTTGATCCGTACCTACAGGAAGTCAACGATGAGGAGTTGAAGGAACCAA
CGGATAAACGGATGTTTGTGGTGGCTGCTGCGTTACGTTCTGGATATTCT
GTTGACAGGCTTTATGAGCTTACAAAAATAGATCGCTGGTTTTTGCAGAA
GATGAAGAACATTATAGATTTTAACACGATTTTGGAATCGATTCATCAAC
ACAAGATGNNNNNNNNNNNNNNNACGGCTAAAATTTTGCTCAAAGCCAAA
CAGATTGGTTTTAGTGATAAGCAAATTGCTGCTGCTGTGAAGAGTACGGA
GTTGGCTATTAGGAAGCAACGTCAGGACTTTAAGATAACGCCGTTTGTGA
AGCAGATAGATACAGTGGCTGCTGAATGGCCTGCAACCACAAATTACCTG
TATTTGACTTACAACGCCATCAACCACGATTTGGCCTCTTCCGAAGAACA
CACCATGGTGATTGGTTCTGGTGTGTACCGAATTGGTTCTTCCGTTGAGT
TTGATTGGTGCGCTGTTGGTTGCTTGAGGGAGTTGCGTAAACTAAACAAA
AAAACCATTATGGTAAACTACAATCCNGGATCTCATATTATTAGTCAAAG
TAGAATAAAAAAAGAAACTTTTGGAACGTTAGGAATAATTTATGCAATAA
TAGCTATTGGGTTACTAGGATTTGTAGTCTGAGCCCATCATATATTCACA
ATTGGAATAGATGTAGATACTCGTGCATATTTTACTTCTGCTACAATAAT
TATTGCTGTTCCAACAGGAATTAAAATTTTTAGGTGACTTGCTACTCTTC
ATGGAACTCAAATAAATTTTAACCCTCCTTTATTATGGGCTTTGGGATTT
GTTTTTCTTTTCACAATTGGTGGACTAACAGGTGTAATTTTAGCAAACTC
TTCTATCGATATTATTCTTCATGATACTTATTATGTTGTTGCTCATTTTC
ATTATGTTTTATCTATAGGAGCAGTTTTTGCTATTATAGCAGGTCTTGTT
CAATGATTCCCATTATTTACTGGATTATCATTAAATAATTTTTACTTAAA
AATTCAATTTTTTACTATATTTGTAGGAGTTAATTTAACTTTTTTCCCTC
AACATTTTTTAGGTTTAGCAGGAATACCTCGACGTTATTCTGATTATCCT
GATGCTTACACTCCTTGAAATATTCTATCTTCTATTGGAAGATTAATTTC
CTTTATTAGAATTATTTTTCTACTATTTGTAATCTGAGAAAGATTCACTT
CACGGCGTTTAATTATTTCAACTAAAAATTTTTCAACATCAATTGAATGA
TACCAATCATACCCACCAGCAGAGCATAGGTATCATAAAGACGATAGGGA
CTATGTGGTTGTGTTTGATTTCCTTGGTAAAGATTCCATTAGATACTACA
ATGAAGTACCTGTTGAAAAACGTGTATTTAAGAACTTACAACTATTTATG
GAAAATAAAGCACCTGGTGATGATTTATTTGATCGTTTAAATACAGCTGT
GCTAAACAAACATTTAAATGAACTTATGGAAGGCCTTACAGCCAAGGTGT
TTCGTACTTACAATGCATCATTTACTTTACAGCAGCAGTTAGATAAATTG
ACCAATGCTGATGATTCCATATCTGAAAAAATCTTATCATATAATCGAGC
TAACCGAGCTGTAGCTATTCTGTGTAACCATCAACGTGCAGTGCCTAAAG
GCCATCAAAAATCTATGGAAAAATTGAAAGAGAAGATTGAAGCTAAACGA
GAAACTATAAAAGATGGGGAGAGGCAAGTAAAGGATGCACAGAAAGATGC
CAGACANNNTGGTAGTGTGAAAGAAAAACAAATATACGATAAGAAGAAAA
AGATGTTGGAACGCCTTAAGGAGCAGTTAGCAAAACTCGAAATTCAGGAG
ACTGACCGAGACGAAAACAAAACGATTGCACTTGGTACGTCAAAACTGAA
TTATTTGGATCCTAGAATTTCCGTCGCTTGGTGTAAAAAGTACGGTGTGC
CCATTGAAAAAATTTATAACAAAACTCAACGTTTGCCACCGTTCCGTGTC
ATCGGCGACAACCTGAAGGACCGCTTCGATGGCGCCTCTCGCGTTATGCT
GAGCAACTCCGCCAACTCCAGGAACANNNNNNNNNNNNNNNGTAAAAGTA
GACAAAATAAGCAGGACAAANNNCTTTCAAATAACATCGCCTCCAACAGC
ATCCACAGTAAACGGGAGAACAGACCGCGTAAATATAAATACGGCTTTCA
ACTCAAACCTTACAATCCCGACCACAAACCACCTAGTCCCAAAGATTTGG
TGTATCTGGAGACATCTCCGGGATTCTGTGAGAAAAACCCGAAACTTGGT
ATACAAGGTACACACGGAAGGCNAATGTAACGACACATCGATCGGCGTGG
ATGGGTGCGATCTTAT
>Nudobius
GGGAAGAGCCCAGCACCGAATCCCGCGGTCGCCGGGAAATGTGGTGTTAG
GGAGGATNCACTGTCGCGCGGCGCGTCCAAGTCCACCTTGAACGGGGCCA
CTTACCCATAGAGGGTGCCAGGCCCGGCAACGGGGGGATCTCTCCTCAGA
GTCGGGTTGCTTGAGAGTGCAGCCCTAAGTGGGTGGTAAACTCCATCTAA
GGCTAAATATAACCACGAGACCGATAGCGAACAAGTACCGTGAGGGAAAG
TTGAAAAGAACTTTGAAGAGAGAGTTCAACAGTACGTGAAACCGTTCAGG
GGTAAACCTGAGAAACTCGAAAGTTCGAATGGGGAGATTCAGCGCGTCTC
GCGGCGTCCGCGCCNGACCGCGCCCTCAACGCGTTNNCGAACGTGTGCAC
TTCTCCCCTAGTAGAAAGTCGTGACCCGTTGGGCGTCGGTCCCCGCGGTG
GAGCCCGCGCGTCCCGGCCGGCTCGCTCGACGGCAGGACAGTGGTGCGGG
GCCGCGTTATCGCGTCCGGCACGCGGCAAGCGCAAACGTCGGACCTGNGT
GCCGACACCGGACCCGGTGGCTGCTGGCTGCGTTGCTCTCGGACAGACCC
CTTTACACCGGTCCACGAAGCTTTTGCATTGGGTTCTCAGGACCCGTCTT
GAAACACGGACCAAGGAGTCTAGCATGTGCGCGAGTCATTGGGACNNGAA
CGAAACCTAAAGGCGAAATGAAAGCGAAGGCCGTGCCGAGGGAGGATGCG
GAGTCGAGCTCATCGCGAGCTGAGGCGCACCCAGAGCGTACACGCCCGAT
CATCGAGGACTACCATGGTGNGCTTCAAGAAGACCGACAAGCACCCCNCC
CAAGAACTGGGGNTGATGTCAGCACTTTTGGCAACTTGGACCCTACTGGA
GAGTACGTCGTATCCACCCGTGTCCGTTGCGGTCGCTCCATGGAGGGCTA
TCCCTTCAACCCATGCTTAACCGAAGACCAGTACAAGGAGATGGAACAGA
AGGTTTCCACCACCCTCTCCGGACTTGAGGGCGAACTCAAGGGTACTTTC
TTCCCCTTGACCGGTATGAGCAAGGATGTCCAACAGAAACTCATCGATGA
TCACTTCCTCTTCAAGGAAGGTGATCGTTTCCTCCAGGCTGCCAACGCCT
GCCGTTACTGGCCCAGCGGCCGTGGTATCTACCACAACGACAACAAGACC
TTCTTGGTTTGGTGCAATGAGGAGGACCATCTCCGCATNATTTCCATGCA
GATGGGTGGTGATCTCGGCGAGGTCTACCGCCGTCTCGTGACCGCTGTCA
ACGAGATCGAGAAGCGCGTTCCCTTCTCCCACAACGACAGGCTTGGCTTC
CTCACCTTCTGCCCAACCAACTTGGGAACCACTGTTCGCGCCTCCGTGCA
CATCAAGGTCCCCAAGCTCGCTGCCAACAAGGCTAAGCTCGACGAGNNNN
NNGAAAGGCCCAGGAAAGTACTGATTATTGGATCCGGTGGTTTGTCAATT
GGGCAAGCCGGAGAGTTTGATTATTCAGGATCGCAGGCAATTAAGGCCTT
AAAAGAAGAACATATAAAAACAGTATTGATCAATCCCAACATCGCAACGG
TTCAAACTTCAAAAGGTTTGGCCGATAAAGTATATTTCCTACCATTGGTT
CCTCATTACGTTGAGCAAGTTATTAGAGCAGAGCGCCCTGGAGGTGTTCT
GTTAACTTTCGGTGGACAAACTGGCCTGAACTGTGGCATAGAGTTAGAAA
AATCTGGAGTATTTAAACGGTACGGTGTACAGATTTTGGGAACACCAATA
AAAGCCATAATAGACACAGAGGATAGAAAATTGTTTAGTGAACGTATTGC
AGAGATTGGAGAAAAAGTTGCTCCAAGTATGGCAGCCTGTTCCGTGGAAG
AAGCTCTTGAGGCCGCAGAAAAATTGGGGTATCCTGTAATGGCAAGGGCG
GCATTTTCTCTAGGTGGTTTAGGTTCGGGTTTCGCCGACAACAAAGAGGA
ATTAAAAAGCTTAGCCCATCAAGCTTTAGCACACTCCAACCAGTTAATCA
TTGATAAGTCCCTGAAAGGTGGAGAAGTTATGGCAATTGGAAGGAAATTT
GAAGAAGCGTTTCAAAAGGCTTTGCGAATGGTTGATGAGTCTGTAACTGG
TTTTAATCCAAATATGCAGCAAGTGAACGATGAAGAATTAAAAGAACCCA
CAGATAAGCGTATGTTTGTTGTAGCAGCCGCCTTAAAATCGGGCTACACT
GTAGACCAACTTTACAATCTAACTAAAATTGATCGATGGTTCCTACAAAA
AATGAAATTGATTATAGACTATACAACTTATTTAGAAACGATTGATCNNN
NNNGTTTANNNNNNNNNNNNNNNCCAAATCTATTATTAATAAAAGCCAAA
CAATTGGGATTCAGTGATAAACAGATAGCCGCTGCTGTTAAAAGCACAGA
ACTTGCCATAAGAAAACACAGAATCGAATCTAAGATAACCCCATTCGTTA
AACAAATCGATACAGTAGCTGCTGAATGGCCAGCTACTACCAACTATCTC
TATCTTACGTACAATGCTAATTCTCATGATATAACATTCACCGAAGAACA
CACCATGGTTATAGGTTCAGGTGTGTACCGTATCGGAAGTTCAGTGGAAT
TCGATTCGTGTGCGGTGGGATGTTTGAGAGAACTACGCGAACTTGGTAAA
AAAACTATCATGGTCAACTATANNNNNNNNTCCCATGTAATTAGACAAGA
AAGAGGTAAAAAAGAAGCTTTTGGAACTCTAGGTATAATTTTTGCTATAA
TAGCTATTGGTCTTTTAGGATTTATTGTTTGAGCCCATCATATATTTACT
GTAGGTATAGATGTTGATACACGAGCTTATTTTACGTCAGCTACAATAAT
TATTGCTGTACCCACAGGAATTAAAATTTTTAGATGATTAGCCACTCTTC
ATGGAACCCAAATTAATTATTCCCCTGCTATACTTTGAGCATTAGGATTT
GTTTTCCTTTTCACCGTTGGTGGATTAACTGGAGTAATTTTAGCTAATTC
ATCTATTGATATTATTCTTCATGATACTTATTATGTTGTAGCTCATTTCC
ATTATGTTTTATCAATAGGAGCTGTTTTTGCAATTATAGCTGGTTTAATT
CATTGATTCCCTTTATTTACTGGATTAACTTTGAATGAAAAATTTTTAAA
AATTCAATTTTTTTCTATATTTACTGGAGTTAATTTAACTTTTTTTCCTC
AACATTTTCTTGGATTAGCAGGCATACCTCGTCGATATTCTGATTATCCA
GATGCTTACACTCCATGAAATATTATTTCATCAATAGGATCATTAATTTC
TTTTATAAGAGTAATTTTTTTACTATTTATTATTTGAGAAAGTTTAATTT
CTAAACGAAAAAGAATTTCTTCTTTAAATTTAAATTCTTCTATTGAATGA
TTTCAATTAATACCACCTTCTGAACACAGATATCACAAAGACGATAAGGA
TTATGTTGTCGTCTTTGATTTCCTCGGTAAAGATTCCATTAGGTATTACA
ATGAGGTGCCTGTCGAAAAGCGGGTCTTTAAAAATCTTCAGTTGTTCATG
GAGAATAAAGCTCCTGGCGACGATTTGTTCGATAGGCTGAATACGGCGGT
TATGAATAAACATTTGAACGAGCTGATGGAGGGACTGACGGCTAAGGTGT
TCCGTACGTACAATGCTTCGTTCACGCTGCAGCAGCAACTTGATAAGCTT
ACAAACGCNGATGATACGGTAGCTGAGAAAATTTTGGCATACAACAGGGC
GAATAGGGCAGTGGCTATACTATGTAACCATCAACGTGCTGTCCCTAAAG
GACACGAGAAATCTATGGGAAAGTTGAAAGAGAAGATTGAAGCCAAACGG
GACGCGATTTCNGATGCGGAACGGCAAGTAGGCGATGCAAAACGTGAGGC
GAAACANNNCGGCAGTGTTAAAGAGAAACTCGTGTATGACAAAAAGAAGA
AGCAGTTGGAACGACTGAGGGATCAATTGGCCAAACTAGAGATACAGGAG
ACGGACAGAGACGAAAATAAGACGATAGCTTTGGGTACGTCCAAGTTGAA
TTATTTGGACCCGAGGATTTCGGTAGCATGGTGTAAGAAATATGATGTAC
CAATTGAAAAGATTTACAACAAGACGCAGAGGCTACCGCCGTTCCGTGTG
ATCGGCGACCACCTGAAGGACCGTTTCGACGGCGCGTCCCGCGTCATGCT
CAGCAACGCGGCGAGCTCGCGCAACGCGAACTCCCCGGGGGGGTCGAGCC
GCCCCAACAAGCAGGACAAGNNNCTGTCGAACGCGATCTCCTCGAACAGC
ATACACAGCAAGCGCGAGAACAGGCCCAGGAAGTACAAGTACGGTTTCCA
GCTGAGGCCGTACAACCCGGACCACAAGCCGCCCAGCCCTAGGGACCTGG
TGTACCTGGAGCCGAGCCCGGGGTTCTGCGAGAGGAACCCGAAGCTCGGC
ATCCAGGGGACGCACGGCCGCCNAGTGCAACGACACGTCGATAGGGGTGG
ACGGTTGCGACCTGNN
>Lordithon
GGGAAGAGCCCAGCACCGAATCCCGCGGCCGCCGGGAAATGTGGTGTTTG
GGAGGGTCCGCCACCGTGCGATGCGTCCAAGTCCTTCTTGAACGGGGCCA
CTTACCCATAGAGGGTGCCAGGCCCGGTAGCGGGAGGATCTCTCCTTAGA
GTCGGGTTGCTTGAGAGTGCAGCTCTAAGTGGGTGGTAAACTCCATCTAA
GGCTAAATATGACCACGAGACCGATAGCGAACAAGTACCGTGAGGGAAAG
TTGAAAAGAACTTTGAAGAGAGAGTTCAATAGTACGTGAAACCGTTCAGG
GGTAAACCTGAGAAACCCGAAAGGTCGAATGGGGAGATTCAGCGTGTCTC
GCGCACGTTTCGGCGTGCCTCGCCTCCACGGTCGTCGCGAACGCGTGCAC
TYYTNCCCTAGTAGGACGTCGCGACCCGTTGNGCGCCGGCCCCCNCGGTN
GAGCCCGTGTGTCCCAGCCGGCACGCTCGACGGTAACACGATGGCGCGGG
GCCGCGAGTTCGCGTCCGGCCCGTCGCTGGCGCGGACGTCGGACCTANGT
GCCGACTCCGGGCCCGCCGCCCGCTGGCGGCGGTGACCTCGGACAGACTC
CTACACGCCGGTCGGCGACGCTATAGCTTTGGGTTTTCAGGACCCGTCTT
GAAACACGGACCAAGGAGTCTAGCATGTGCGCGAGTCATTGGGACTTATG
CGAAACCTAAAGGCGAAATGAAAGTGAAGGCAGTGCCGTGGGAGCAGGGG
TCGTCGTTCTCATTGCNNNNNNNNNNNNNNNNNNNNNNNNNNNNNNNNNN
NNNNNNNNNNNNNNNNNNNNNNNTTCAAGAAGACCGACAGCCACCCCNCC
GAAGAACTGGGGNTGACGTAAGCGTCTTCGCCAATCTTGATGCCGCCGGT
GAATACATCGTGTCCACCCGCGTCCGTTGCGGTCGCTCCATGGAGGGCTA
CCCCTTCAACCCCTGCTTAACCGAGGAGCAGTACAAGGAGATGGAACAGA
AAGTTTCCACCACCCTCTCCGGTTTGGAAGGCGAGCTTAAGGGTACCTTC
TACCCATTGACTGGCATGGACAAGGACACCCAGCAGAAGTTGATCGATGA
CCACTTCTTGTTCAAGGAGGGAGACCGTTTCCTCCAGACCGCCAACGCTT
GCCGTTACTGGCCCAGCGGCCGTGGTATCTACCACAATGACAACAAGACC
TTCTTGGTCTGGTGCAACGAGGAGGATCATCTCCGTCTGATCTCCATGCA
AATGGGTGGTGATCTTGGAGAGGTCTACCGTCGTTTGGTAACCGCCGTCA
ACGACATCGAGAAGCGCGTGCCATTCTCCCACAATGACAGGCTTGGCTTC
CTCACTTTCTGCCCCACCAACTTGGGCACAACTGTCCGCGCGTCCGTGCA
CATCAAGGTGCCCAAGCTCGCCGCCAACAAGGCTAAGCTCGATGAGNNNN
NNNNNNNNNNNNNNNNNNNNNNNNNNNNNNNNNNNNNNNNNNNNNNNNNN
NNNNNNNNNNNNNNNNNNNNNNNNNNNNNNNNNNNNNNNNNNNNNNNNNN
NNNNNNNNNNNNNNNNNNNNNNNNNNNNNNNNNNNNNNNNNNNNNNNNNN
NNNNNNNNNNNNNNNNNNNNNNNNNNNNNNNNNNNNNNNNNNNNNNNNNN
NNNNNNNNNNNNNNNNNNNNNNNNNNNNNNNNNNNNNNNNNNNNNNNNNN
NNNNNNNNNNNNNNNNNNNNNNNNNNNNNNNNNNNNNNNNNNNNNNNNNN
NNNNNNNNNNNNNNNNNNNNNNNNNNNNNNNNNNNNNNNNNNNNNNNNNN
NNNNNNNNNNNNNNNNNNNNNNNNNNNNNNNNNNNNNNNNNNNNNNNNNN
NNNNNNNNNNNNNNNNNNNNNNNNNNNNNNNNNNNNNNNNNNNNNNNNNN
NNNNNNNNNNNNNNNNNNNNNNNNNNNNNNNNNNNNNNNNNNNNNNNNNN
NNNNNNNNNNNNNNNNNNNNNNNNNNNNNNNNNNNNNNNNNNNNNNNNNN
NNNNNNNNNNNNNNNNNNNNNNNNNNNNNNNNNNNNNNNNNNNNNNNNNN
NNNNNNNNNNNNNNNNNNNNGGTGAAGTCATGGCGATCGGACGAAAATTC
GAAGAGGCTTTCCAAAAGGCTTTACGTATGGTGGATGAAACTGTACTAGG
ATTTGATCCGTATTTAAAAGAGGTTAATGATGAAGAACTTACTGAGCCCA
CCGATAAACGTATGTTTGTAGTAGCCGCAGCGCTCCGCAGTGGATATACT
GTAGATAAACTATACAACCTCACCAAAATCGATCGATGGTTTTTGCAGAA
AATGAAGCACATTGTGGATTACAACTCGTTTTTGGAAACCCTTAATGGGC
GTAATTTANNNNNNNNNNNNNNNACATACGATGTGCTACTCGCTGGTAAA
ATGATTGGGTTTAGTGATAAACAAATTGCATCAGCTGTTAAAAGCACTGA
ATTGGCTGTACGTAAGAAACGCGAGGATTTAAATCTCAAACCGTTTGTGA
AACAAATTGATACCGTTGCCGCTGAATGGCCTGCAACTACCAATTATTTG
TACCTAACATATAATGCTGAAGAACATGATTTGGAATTTAATGACGAACA
TACAATGGTTATAGGTTCGGGGGTTTATCGTATTGGAAGCTCTGTGGAAT
TCGATTGGTGCGCTGTGGGATGTCTTAGGGAGCTCAGAAGGTTGAATAGG
AAGACGATTATGGTTAATTATAATCCNGGATCTCATATTATTAGCCAAGA
GAGTGGTAAAAAGGAAACTTTTGGGGCACTTGGGATAATTTATGCTATAA
TAGCAATTGGTTTATTAGGATTTGTAGTTTGAGCCCATCACATATTTACA
GTGGGAATAGACGTTGATACTCGAGCTTACTTTACCTCAGCAACTATAAT
TATTGCAGTTCCAACTGGGATTAAAATTTTTAGATGACTTGCCACACTTC
ACGGAACACAAATTAACTACTCACCCTCTATATTATGGGCATTAGGATTT
GTATTTTTATTTACTGTTGGAGGTCTAACAGGAGTTATTTTAGCTAATTC
ATCTATTGATATTATTCTGCATGATACCTACTATGTAGTGGCCCATTTTC
ACTACGTACTTTCTATAGGTGCAGTATTTGCTATTATGGCTGGATTAATC
CAATGATTCCCCTTATTCACTGGATTAACAATAAACGAAAAGTTTTTAAA
AATCCAATTTTCAGTGATATTCATTGGAGTAAACCTAACTTTTTTCCCAC
AACATTTTTTAGGATTAGCAGGTATACCTCGTCGATACTCTGACTACCCT
GATGCTTATACATCCTGAAATGTAATTTCATCAATTGGGTCTTTAATTTC
TTTAACTAGAATTTTCTTACTCCTTTTTATTATTTGAGAAAGATTTATCT
CTATACGAAAAAGAATTTCATCAATAAATTTACCTTCATCAATTGAATGA
TTACAAACAATACCCCCAGCTGAGCATAGTTATNNNNNNNNNNNNNNNNN
NNNNNNNNNNNNNNNNNNNNNNNNNNNNNNNNNNNNNNNNNNNNNNNNNN
NNNNNNNNNNNNNNNNNNNNNNNNNNNNNNNNNNNNNNNNNNNNNNNNNN
NNNNNNNNNNNNNNNNNNNNNNNNNNNNNNNNNNNNNNNNNNACCGCCGT
GATGAACAAGCATTTGAATGAACTCATGGAGGGGTTAACTGCGAAAGTAT
TCCGTACGTATAACGCCTCATTCACTCTACAGCAGCAACTAGACAAATTA
ACCAACCCTGATGATTCCTTATCTGAAAAAATCTTATCCTACAATCGCGC
CAACCGAGCCGTGGCCATCCTATGTAACCATCAACGGGCCGTGCCGAAAG
GCCACCAGAAGTCCATGGAAAAACTCAAAGAGAAAATCGACACTAAAAGA
GAAACCATCAGAGACGCCGAGCGATCGGTTAAAGACGCGCAAAAGGACGC
CAAACGNNNCGGCAGCGTAAAAGAGAAGCAAATCTACGACAAGAAGAAGA
AAATGCTAGAGCGCCTAAAGGACCAACTAGCCAAACTGGAGATCCAAGAA
ACCGATCGGGACGAAAACAAAACAATCGCGCTGGGCACGTCAAAACTGAA
CTATCTCGACCCGCGTATTTCGGTGGCGTGGTGCAAGAAGTACGATGTGC
CCATTGAGAAGATCTATAATAAAACCCAGNNNNNNNNNNNNNNNNNNNNN
NNCGGTGATAACCTAAAGGACCGCTTCGATGGTGCCTCACGAGTGATGCT
AAGCAACGCGGGGCACGCACGCAACANNNNNNNNNNNNNNNCAGCGAGTC
GCCNNNCGAAAGCCGACAAANNNCTGTCCAACAACATCGCCTCCAACAGC
ATCCACAGCAAACGCGAAAACCGCCCGCGCAAATACAAATACGGCTTCCA
ACTGAAACCCTACAACCCGGACCACAAGCCGCCCAGCCCAAAAGACTTGG
TCTACCTAGAACCCTCCCCCGGATTCTGCGAGAAGAACCCCAAGTTGGGC
ATACAAGGCACACACGGGCGACNAGTGCAACGACACCTCAATCGGTGTCG
ACGGTTGTGACTTAAT
>Quedius antipodum
GGGAAAAGTCCAGCATTGAATCCCGCGGCCGGCGGGAAATGTAGTGTTAG
GGAGGGTCCACCGTCACGCAACGAGTCCAAGTACTTCTTGAACGGGGCCA
CTTACCCATAGAGGGTGCCAGGCCCGGCAACGGGAGGATCTCTCCTCAGA
GTCGGGTTGCTTGAGAGTATNNNNNNNNNNNNTTGGTAAACTCCATCTAA
GGCTAAATATGACCACGAGACCGATAGCGGACAANNNNNGTGAGGGAAAG
TTGAAAAGAACTTTGAAGAGAGAGTTCAATAGTACGTGAAACCTTTCAGG
GGTAAACCTGAGAAACCCGAAAGATCGAATGGGGAAATTCAGCGTGTCTC
GAGGCGTTCGCGTCNGTTCGCGCCCTCTGCCTCGTGGCGAACGCATGCAC
TTTGCCCCTAATAGGACGTCGCGACCCGTTGGACGCCGATCGCCGCGGTG
GAGGCCGGGTGGCCCGGCCGGCTCGCTTGGCGGTACGACAGTGGCGCGGG
GCCGCGATTTTGCGTCCGGCTCGTCGCAAGTGCAGACGACGGACCTGNGC
GCCGTCTCCGGACCCGGCTACTGCCGGGCATTGAGTNNNNNNNNNNNNNN
NNNNNNNNNNNNNNNNNNNNNNNNNNNNNNNNNNNNNNNNNNNNNNNNNN
NNNNNNNNNNNNNNNNNNNNNNNNNNNNNNNNNNNNNNNNNNNNNNNNNN
NNNNNNNNNNNNNNNNNNNNNNNNNNNNNNNNNNNNNNNNNNNNNNNNNN
NNNTCGTGCTCATCGCGAGCTAAGGCGCATCCAGAGCGTACACGCCCCAT
CATTGAAGACTACCATACCGNGATTTAAAAAGACCGACAAGCATCCANCC
AGCCAACTGGGGNTGATGTCAGCACCTTTGGCAATCTCGACCCTACTGGA
GAGTACGTAGTATCTACCCGCGTACGTTGCGGTCGCTCCATGGAGGGATA
CCCCTTCAACCCCTGCTTAACCGAAGAACAGTACAAGGAGATGGAACAGA
AGGTGTCCACCACCCTCTCCGGGCTCGAGGGAGAACTTAAGGGTACTTTC
TACCCATTAACCGGAATGGGCAAGGAGGTGCAGCAGAAACTCATCGATGA
CCACTTCTTGTTCAAAGAGGGAGATCGTTTTCTCCAGACCGCCAACGCTT
GCCGATACTGGCCATCCGGACGTGGCATCTACCACAACGACAACAAGACC
TTCTTGGTCTGGTGCAACGAAGAGGATCACCTCCGCATCATCTCCATGCA
GATGGGCGGTGATCTTGGTGAAGTATACCGTCGTCTCGTAACTGCCGTCA
ACGATATCGAAAAACGCATTCCCTTCTCTCACAATGACAGATTAGGTTTC
CTTACTTTCTGTCCCACCAACCTTGGCACCACCGTCCGTGCCTCCGTGCA
CATCAAAGTACCAAAGCTCGCCGCCAACAAGGCAAAGCTTGACGAGNNNN
NNAATGTTCCAAAAAAGGTGCTCATCATTGGTTCGGGGGGGTTGTCGATA
GGACAAGCTGGAGAGTTTGATTATTCTGGATCTCAGGCAATAAAGGCTCT
GCAGGAGGAGAATATACAGACAGTTTTGATTAATCCGAATATAGCAACTG
TGCAGACTTCAAAAGGTTTGGCTGACAAAGTTTACTTCCTTCCTTTGGTA
CCGGAGTACGTAGAGCAAGTTATTCGGGTTGAAAGACCTGATGGAGTTTT
GCTTACCTTCGGTGGGCAAACTGGTTTGAATTGCGGAGTGGAATTGGAGA
AAGCCGGGGTTTTTAAAAAGTATAATGTTAAAATACTTGGAACACCAATT
CAGGCAATTATTGACACGGAGGATAGAAAAGTTTTTAGTGAGAAAATTGC
TGTTATTGGAGAAAAGGTTGCCCCTAGTATGGCAGCATATTCAGTACAAG
AGGCTTTGGAAGCTGCTGAGATTCTGGGGTATCCGGTTATGGCGAGAGCA
GCTTTTTCTTTAGGGGGGCTCGGCTCTGGTTTTGCAGACAATAAAGAAGA
ATTGAAATCTTTGGCCCAACAAGCCTTGGCACATTCCACTCAGTTAATTA
TAGATAAATCTTTGAAAGGCNGTGAGGTAATGGCAGTTGGAAGGAAATTC
GAGGAGGCATTCCAGAAGGCTTTACGAATGGTCGACGAAACTGTTATAGG
TTTCGACCCCTACCTCAAAGAAGTCGACGAGGAGGACTTAAAAGAACCAA
CAGATAAACGAATGTTTGTGCTGGCAGCTGCTTTAAGGAACGGATATTCA
ATTGATGAACTATATAATTTAACGAAAATCGATCGTTGGTTTCTCCAGAA
GATGAAAAATGTGGTTGATTACAACACATTCTTGGAAAAAATTGCCCAAG
TGGATTTANNNNNNNNNNNNNNNACAAATCTGATGCTGTTACGTGCTAAA
CAGATTGGTTTCAGTGACAAGCAAATTGCTGTAGCCGTTAAGAGCACCGA
GTTGGCTATTCGTAAACAGCGCCAGGATTATGGAATAACACCTTTCGTCA
AACAAATCGATACAGTTGCGGCAGAGTGGCCGGCTACTACCAATTATTTA
TATTTAACTTACAATGCAATTTCACACGACTTGACCTTTACAGAAGAACA
TACTATGGTGATTGGGTCTGGGGTGTACAGAATTGGAAGCTCTGTTGAAT
TTGATTGGTGCGCAGTTGGTTGTTTGAGGGAGTTGCGAAAATTGAATAGG
AAAACGATAATGGTGAATTACANNNNNNNNTCTCATATTATTAGGCAAGA
AAGAGGTAAAAAAGAATCTTTTGGAGCCTTAGGAATAATTTATGCCATAA
TAGCAATTGGGCTTTTAGGATTTATTGTTTGAGCTCATCATATATTTACT
GTAGGGATAGATGTTGATACACGAGCTTATTTTACTTCAGCAACTATAAT
TATTGCTGTTCCAACAGGAATTAAAATTTTTAGGTGACTTGCCACTCTTC
ATGGAACTCAGATTAATTACTCTCCATCAATACTTTGAGCTTTAGGATTT
GTATTTTTATTTACAGTGGGAGGATTAACAGGAGTAGTATTAGCAAATTC
TAGAATTGATATTATTTTACATGACACTTATTATGTAGTGGCACATTTTC
ATTATGTTCTGTCTATAGGGGCAGTATTTGCTATCATAGCAGGTTTAATC
CAATGATTCCCCTTATTTACAGGTTTAACTCTAAACGATAAATTTTTAAA
GATTCAATTTTTATCAATATTTATTGGAGTAAACATTACTTTTTTTCCAC
AACATTTTCTCGGATTAGCTGGGATACCACGACGATACTCTGATTACCCT
GATGCTTATACACCTTGAAATGTTATTTCATCAATAGGGTCTTTAATTTC
AATAGTAAGAATTTTATTTTTACTATTCATTTTTTGGGAAAGGTTTACTT
CAATACGAAAAAGAATTTCCTCTTTAAACATAAATTCTTCAATTGAATGA
TTTCAATTAATACCCCCAGCTGAACATAGATATCAAAAGGATGATAAAGA
TTATGTCGTGGTGTTCGATTTTCTCGGTAAAGATTCCATTAGGTATTATA
ACGAAGTTCCCGTGGAGAAACGTGTGTTTAAAAACCTACAGTTATTCATG
GAGAACAAGTCGCCCGGGGATGATTTGTTCGATCGGTTGAACACGGCAGT
CATGAATAAACATTTGAACGAGCTCATGGAAGGGTTGACTGCGAAAGTCT
TCCGTACGTACAACGCCTCTTTTACCTTACAACAGCAACTGGAAAAATTG
ACAAACGAAGATGACTCCATAGCAGAAAAGATTCTGTCGTACAATCGCGC
TAATCGTGCTGTCGCCATTCTGTGTAACCATCAACGTGCTGTCCCGAAAG
GGCACCAGAAATCCATGGAGGCTTTGAAGGAGAAAATCCAAACCAAGAAG
GACACGATCGCTGACGCCGAGCGCCAGGTCAAGGACGCCCAGAAGGACGC
AAAACGNNNCGGCAGCGTGAAGGAGAAAGTTGTGTTTGAAAAGAAAAAGA
AGATGCTGGACCGTTTGCGTGAGCAACTGGCGAAATTGGAGATCCAAGAA
ACTGATAAAGACGAGAATAAAACGATTGCCCTGGGCACGTCAAAACTGAA
CTATTTAGATCCACGTATCTCCGTGGCCTGGTGCAAGAAATACGACGTTC
CCATTGACAAGATCTACAACAAGACTCAGCGACTGCCCCCGTTCCGCGTC
ATTGGAGACAACCTGAAGGACCGCTTCGACGGCGCCTCCAGAGTGATGCT
CAGCAACACGGCAAACGCAGCACGCANNNNNNNNNNNNNNNGTAGCACCA
GGCNNNCTAAGCAAGACAAGGCCCTCTCCAACAGCATAGCATCCAACAGC
ATCCACAGCAAGCGAGAGAACAAACCCAGGAAGTACAAGTACGGCTTCCA
GCTGCGTCCCTACAATCCCGACCACAAACCTCCAAGCCCGAAGGACCTGG
TGTACCTAGAACCATCCCCAGGGTTTTGCGAACGTAACCCCAAGCTGGGG
ATACAGGGTACCCATGGGAGGCNAATGCAACGATACTTCCATTGGTGTTG
ACGGTTGCGATCTANN
>Tachyporus
NNNNNNNNNNNNNNNNNNNNNNNNNNNNNNNNNGCGAAGTGTAGTGTTTG
GGAGGATCTATTGTCGCGGGGCGAGTCCAAGTCCTTCTTGAACGGGGCCA
CTTACCCATAGAGGGTGCCAGGCCCGACGTTGGAGAGGTCTCTCCCTAGA
GTCAGGTTGCTTGAGAGTGCAGCCCTAAGCAGGTGGTAAACTCCATCTAA
GGCAAAATAACACCACGAGACCGATAGCAAACAAGTACCGTGAGGGAAAG
TTGAAAAGAACTTTGAAGAGAGAGTTCAAAAGTACGTGAAACCGTTCAGG
GGTAAACCTGAGAAACCCGAGAGTCTGAAACGGGAGATTCATCGCGTCTY
TRAGCGGCCCCGGCCAATCGCACCGCAGCTACGGCGAAGAATGTGTGCAC
TTCTCCCAAAGTAGAACGTCGTGAGCCGTTGAGCTCTGGTCCCCGATGGG
GAGCCCNCGGATCCCGGCCANNCCGCCCGACGGCATAACAAAGGCACGGA
GCCGCGAGCACGCGTCCGGCCCGTCACAAGCGCGCTCGTCGGACCTANGT
GCCGTTTCTGGAGCTGACGGCTGCTGGTGGCGGCGCTCTCGGACCGTCTC
CCACATGCCTCTCCACGACGCTTTAGCTAAGGGTTCTCAGGACCCGTCTT
GAAACACGGACCAAGGAGTCTAGCATGTACGCGAGTCATTGGGAANNTTA
TTAAACCCATTGGCGAAATGAATGTGAAGACCGCTTTTAGGGAGGATGGG
NNNTCGTTCTCATTGCGAGTTGAGGCGCACCTAGAGCGTACACGCCCTAT
CATTGAAGACTACCATACCGNGTTTCAAGAAGACTGACAAGCACCCANCC
TAAGAACTGGGGNTGATGTATCCACCTTTGGAAACGTTGACCCCACCGGC
GAATACGTCGTGTCCACACGCGTCCGTTGCGGTCGCTCCATGGAAGGATA
CCCGTTCAACCCATGCTTAACCGAARAACAGTACAAAGAAATGGAACAGA
AAGTGTCCACCACCCTCTCCGCCCTCGAGGGAGAACTTAAGGGTACCTTC
TACCCATTGACTGGAATGAGCAAGGACGTTCAACAGAAACTCATCGACGA
CCACTTCTTGTTCAAGGAAGGTGACCGTTTCCTTCAAACCGCCAACGCTT
GCCGTTACTGGCCATCCGGACGTGGCATCTACCACAACGATAACAAAACC
TTCTTGGTCTGGTGCAACGAAGAAGATYATCTTCGTCTGATTTCCATGCA
AATGGGTGGTGATCTTGGCGAAGTATACCGTCGTCTCGTAACAGCCGTCA
ACGACATTGAGAAGCGTGTGCCATTCTCCCACAACGACAGATTAGGTTTC
CTCACCTTCTGCCCAACCAACTTGGGAACCACTGTACGTGCCTCCGTACA
CATCAAAGTACCTAAACTCGCCGCCAACAAGGCTAAGCTCGATGAANCTG
CATATGTTCCTAAGAAAGTTCTTATTATTGGGTCAGGAGGTTTATCWATA
GGTCAAGCTGGAGAATTCGATTATTCAGGATCCCAAGCGATTAAAGCATT
GCAGGAAGAGAATATTCAAACGGTTTTGATAAATCCTAACATAGCAACAG
TCCAAACATCTAAGGGCCTGGCCGATAAAGTCTACTTCTTGCCTTTGGTG
CCGGAATATGTTGAACAAGTTATTTGTGCTGAAAGGCCAGGTGGTGTTTT
ACTAACATTTGGTGGGCAAACTGGGTTAAACTGTGGGGTAGCTTTACAAA
AGGCTGGAGTTTTTGAAAAGTATGGAGTGAAGATATTGGGCACTCCAATA
CAGGCCATAATTGATACCGAAGACCGGCAAGTATTTAGTGAGAAAATAGC
TAGTATTGGTGAAAAAGTGGCACCCAGCATGGCTGCCTATTCTGTACAAG
AAGCACTGGATGCGGCTGAGCAGTTGGGGTATCCAGTAATGGCAAGAGCA
GCATTTTCATTGGGTGGTTTAGGATCTGGTTTTGCAAATAACAGTGATGA
ATTAAAGTCATTATCACAACAAGCACTGGCTCATTCAACTCAATTGATAA
TCGATAAATCATTGAAAGGGNNNNNNNNNNNNNNNNNNNNNNNNNNNNNN
NNNNNNNNNNNNNNNNNNNNNNNNNNNNNNNNNNNNNNNNNNNNNNNNNN
NNNNNNNNNNNNNNNNNNNNNNNNNNNNNNNNNNNNNNNNNNNNNNNNNN
NNNNNNNNNNNNNNNNNNNNNNNNNNNNNNNNNNNNNNNNNNNNNNNNNN
NNNNNNNNNNNNNNNNNNNNNNNNNNNNNNNNNNNNNNNNNNNNNNNNNN
NNNNNNNNNNNNNNNNNNNNNNNNNNNNNNNNNNNNNNNNNNNNNNNNNN
NNNNNNNNNNNNNNNNNNNNNNNNNNNNNNNNNNNNNNNNNNNNNNNNNN
NNNNNNNNNNNNNNNNNNNNNNNNNNNNNNNNNNNNNNNNNNNNNNNNNN
NNNNNNNNNNNNNNNNNNNNNNNNNNNNNNNNNNNNNNNNNNNNNNNNNN
NNNNNNNNNNNNNNNNNNNNNNNNNNNNNNNNNNNNNNNNNNNNNNNNNN
NNNNNNNNNNNNNNNNNNNNNNNNNNNNNNNNNNNNNNNNNNNNNNNNNN
NNNNNNNNNNNNNNNNNNNNNNNNNNNNNNNNNNNNNNNNNNNNNNNNNN
NNNNNNNNNNNNNNNNNNNNNNNNNNNNNNNNNNNNNNNNNNNNNNNNNN
NNNNNNNNNNNNNNNNNNNNNNNNNNNNNNTCCCATATTATTAGACAAGA
AAGAGGAAAAAAAGAAACTTTCGGAGCTTTAGGAATAATTTATGCTATAA
TAGCAATTGGAATTTTAGGATTTGTTGTATGAGCTCACCATATATTTACA
ATTGGTATAGATGTAGATACCCGAGCTTACTTTACCTCAGCAACTATAAT
TATTGCTGTCCCTACAGGAATTAAAATTTTCAGATGATTAGCTACACTTC
ATGGAACACAAATCAATTATTCCCCTTCCATATTATGAGCCCTAGGATTT
GTATTTCTTTTTACAGTTGGAGGTTTAACTGGAGTAATTTTAGCTAATTC
CTCAATTGATATTATTTTACATGATACTTATTATGTAGTAGCCCATTTTC
ATTATGTTTTATCTATAGGAGCAGTATTTGCTATTATAGCTGGTATTACA
CATTGATTTTCTTTATTTACAGGATTAACTTTAAATGAAAAATTTCTAAA
AATTCAATTTTTAACAATATTCATTGGAGTCAATTTAACATTTTTTCCTC
AACATTTTTTAGGATTAGCTGGAATACCTCGACGATATTCAGATTTTCCT
GATGCTTATTTAACTTGAAATATAATTTCCTCAATTGGATCTTTAATTTC
AATAATTAGAATTTTTTTTCTTTTATTTATTATTTGAGAAAGATTTATCT
CATCACGAAAAAGAATTTATCCATTAAATTTAATTTCATCAATTGAATGA
TTTCAATCACTTCCTCCCGCTGAACATAGTTATNNNNNNNNNNNNNNNNN
NNNNNNGGTCGTCTTCGATTTTCTTGGTAAGGATTCTATTAGATATTATA
ATGAAGTACCTGTTGAGAAGCGTGTTTTTAAAAATTTACAACTATTCATG
GAGAATAAGGCTCCGGGTGATGATTTGTTTGATCGGTTAAACACTGCCGT
TATGAATAAGCATTTAAACGAACTCATGGAAGGCCTTACGGCTAAGGTTT
TCCGTACCTACAATGCCTCATTTACATTACAACAGCAACTCGATAAATTA
ACCAACGAAGATGATTCTCTCTCTGAAAAAATTCTCTCCTACAATCGCGC
GAATCGTGCGGTCGCAATCCTCTGTAACCATCAACGTGCAGTTCCAAAAG
GACACCAAAAATCGATGGAAAAGCTCAAAGAAAAGATTGATTCCAAAAGG
GAGAACATTCATGATGCTGAGAGACAGGTTAAAGATGCTGAAAAGGCAGC
TAAACGNNNGGGTAGTGTCAAGGAAAAGCAGATCTATGACAAGAAAAAGA
AACAGTTGCAGCGGCTCAAAGAGCAGCTGGCCAAGCTAGAGATTCAAGAA
ACGGACCGTGATGAAAACAAAACTATCGCATTGGGCACGTCAAAATTGAA
CTATTTAGATCCCAGGATTTCGGTGGCCTGGTGCAAAAAGTTTNNNNNNN
NNNNNNNNNNNNNNNNNNNNNNNNNNNNNCGGTTGCCGCCGTTCCGCGTG
ATCGGCGACAACCTGAAGGACCGCTTCGACGGCGCCTCCCGCGTCATGGT
CAGCAACGCCGGCAACGCGCGCAACGCCAACAACGNNNNNNCGCACAACC
GCCNNNCCAAACAGGACAAGNNNCTCTCCAACAGCATCGCCTCCAACAGC
ATCCACAGCAAGCGCGAGAACAAACCGCGCAAATACAAGTACGGCTTCCA
ACTAAAACCGTACAATCCCGATCACAAACCGCCGAGCGCGAAGGATTTGG
TGTATTTGGAACCTTCGCCTGGTTTCTGCGAGAGGAATCCGAAGTTGGGG
ATTCAGGGGACGCACGGGAGGCNAGTGTAATGAGACGTCGATAGGGGTGG
ATGGGTGCGACCTCAT
>Dicax
NNNNNNNNNNNNNNNNNNNNNNNNNNNNNNNNNNNNNNNNNNNNNNNNNN
NNNNNNNNNNNNNNNNNNNNNNNNNNNNNNNNNNNNNNNNNNNNNNNNNN
NNNNNNNNNNNNNNNNNNNNNNNNNNNNNNNNNNNNNNNNNNNNNNNNNN
NNNNNNNNNNNNNNNNNNNNNNNNNNNNNNNNNNNNNNNNNNNNNNNNNN
NNNNNNNNNNNNNNNNNNNNNNNNNNNNNNNNNNNNNNNNNNNNNNNNNN
NNNNNNNNNNNNNNNNNNNNNNNNNNNNNNNNNNNNNNNNNNNNNNNNNN
NNNNNNNNNNNNNNNNNNNNNNNNNNNNNNNNNNNNNNNNNNNNNNNNNN
NNNNNNNNNNNNNNNNNNNNNNNNNNNNNNNNNNNNNNNNNNNNNNNNNN
NNNNNNNNNNNNNNNNNNNNNNNNNNNNNNNNNNNNNNNNNNNNNNNNNN
NNNNNNNNNNNNNNNNNNNNNNNNNNNNNNNNNNNNNNNNNNNNNNNNNN
NNNNNNNNNNNNNNNNNNNNNNNNNNNNNNNNNNNNNNNNNNNNNNNNNN
NNNNNNNNNNNNNNNNNNNNNNNNNNNNNNNNNNNNNNNNNNNNNNNNNN
NNNNNNNNNNNNNNNNNNNNNNNNNNNNNNNNNNNNNNNNNNNNNNNNNN
NNNNNNNNNNNNNNNNNNNNNNNNNNNNNNNNNNNNNNNNNNNNNNNNNN
NNNNNNNNNNNNNNNNNNNNNNNNNNNNNNNNNNNNNNNNNNNNNNNNNN
NNNNNNNNNNNNNNNNNNNNNNNNNNNNNNNNNNNNNNNNNNNNNCCCAT
TATTGAGGACTACCCTACTGNGATTCAAGAAGGCCGACAAGCACCCCNCC
GAAGAACTGGGGNTGACGTCAACGTCTTCACCAATCTTGACCCTGCCGGC
GAGTACGTCGTGTCCCCCCGCGTCCGTTGCGGCCGCTCCATGGAGGGCTA
CCCCTTCAACCCCTGCTTGACCGAGGAGCAGTACAAGGAGATGGAGCAGA
AAGTCTCCACCACCCTGTCCGGCCTCGAGGGAGAGCTCAAGGGCACTTTC
TACCCGTTGACCGGAATGGACAAGGACACCCAGCAGAAGCTCATCGACGA
CCATTTCTTGTTCAAGGAGGGCGATCGCTTCCTCCAGGCCGCCAACGCTT
GCCGTTACTGGCCGTCCGGCCGTGGTATCTACCACAACGACAACAAGACC
TTCTTGGTCTGGTGCAACGAAGAGGATCACCTTCGCATCATCYCCATGCA
GATGGGTGGCGATCTTGGCGAGGTATACCGCCGTCTTGTAAGCGCCGTCA
ACGACATCGAGAAGCGCGTGCCCTTCTCCCATAACGACAGATTAGGTTTC
CTTACCTTCTGCCCAACCAACTTAGGTACAACTGTCCGTGCCTCCGTTCA
CATCAAAGTACCTAAGCTCGCCGCCAACAAGGCCAAGCTCNNNNNNNNNN
NNNNNNNNNNNNNNNNNNNNNNNNNNNNNNNNNNNNNNNNNNNNNNNNNN
NNNNNNNNNNNNNNNNNNNNNNNNNNNNNNNNNNNNNNNNNNNNNNNNNN
NNNNNNNNNNNNNNNNNNNNNNNNNNNNNNNNNNNNNNNNNNNNNNNNNN
NNNNNNNNNNNNNNNNNNNNNNNNNNNNNNNNNNNNNNNNNNNNNNNNNN
NNNNNNNNNNNNNNNNNNNNNNNNNNNNNNNNNNNNNNNNNNNNNNNNNN
NNNNNNNNNNNNNNNNNNNNNNNNNNNNNNNNNNNNNNNNNNNNNNNNNN
NNNNNNNNNNNNNNNNNNNNNNNNNNNNNNNNNNNNNNNNNNNNNNNNNN
NNNNNNNNNNNNNNNNNNNNNNNNNNNNNNNNNNNNNNNNNNNNNNNNNN
NNNNNNNNNNNNNNNNNNNNNNNNNNNNNNNNNNNNNNNNNNNNNNNNNN
NNNNNNNNNNNNNNNNNNNNNNNNNNNNNNNNNNNNNNNNNNNNNNNNNN
NNNNNNNNNNNNNNNNNNNNNNNNNNNNNNNNNNNNNNNNNNNNNNNNNN
NNNNNNNNNNNNNNNNNNNNNNNNNNNNNNNNNNNNNNNNNNNNNNNNNN
NNNNNNNNNNNNNNNNNNNNGGTGAAGTAATGGCCATCGGTAGAAAATTT
GAGGAAGCGTTTCAAAAAGCCCTACGTATGGTGGATGAAAGTGTTTTTGG
TTTTGATCCTTACTTAAAAGAGGTTAATGATGAAGAGCTGAAAGAACCAA
CKGATAAAAGGATGTTTGTAGTAGCAGCAGCTTTRCGAAATGGTTATACA
GTTGATAGATTGTACGATTTAACAAAAATTGAYCATTGGTTTCTTCAAAA
AATGAAGCACATAGTTGATTTCAACACTTTGTTGGAGTCRATAGATCAGT
ATAAATTANNNNNNNNNNNNNNNACAGCTGATACGTTGCTTAAAGCTAAA
CAGATTGGATTTAGTGACAAGCAAATCGCTGCAGCCGTTAAAAGCACTGA
ATTGGCCATAAGGAAGCAAAGGCAAGATTTTGGGATAAATCCATTTGTGA
AGCAAATAGATACCGTTGCAGCTGAATGGCCGGCTACAACAAATTATCTT
TATTTAACTTACAACGCGCTATCTCACGATTTGGAATTCACGGAAGAGCA
TACAATGGTTATTGGTTCAGGAGTATAYAGAATTGGTAGTTCTGTTGAAT
TTGATTGGTGCGCTGTTGGTTGYYTGAGAGAATTACGAAACCTRAACAAA
AAGACAATTATGGTTAATTACAACCCNCGATCTCATGTAATTTGTTATAG
AAGAGGAAAATCTGAAACTTTTGGGTCTCTAGGAATAATTTATGCAATAT
TAGCTATTGGCTTATTAGGTTTTATTGTTTGAGCTCATCACATATTTACT
GTAGGTATGGATGTTGATACACGAGCTTACTTTACTTCAGCTACTATAGT
AATTGCTGTTCCTACAGGAATTAAGGTTTTTAGATGAATAGCAACAATTT
ATGGCGGAAACTTAAATTTTAGTCCTCCTATACTTTGATCCCTTGGATTT
GTATTCCTTTTTACTGTCGGAGGATTAACAGGAGTAATTTTGGCTAATTC
ATCAATTGATATTATTTTACATGATACATATTATGTTGTTGCACATTTCC
ATTATGTTCTTTCTATAGGAGCTGTATTTGCTATTATAGCAGGATTAACC
CAATGATTCCCCCTATTTGTTGGATTAACAATAAACGACAAATACTTAAA
AATTCAATTCGTAGTTATATTCATTGGTGTAAATTTTACATTTTTCCCTC
AACATTTTTTAGGATTAGCAGGAATACCACGACGATATTCAGATTATCCT
GATGCTTATGCTACATGAAATATTATCTCATCAATTGGTTCAATAATTTC
ATTCATTGGAATTATATTTTTCCTATGAATTATTTGAGAAAGTTTAGTTT
CTAAACGAAAACTTCTCATAATACCTGCTCCATCTTCAGCTATTGAATGA
ATACATTCATTCCCACCTGCTGAACATACTTATNNNNNNNNNNNNNNNNN
NNNNNNNNNNGTCTTCGATTTCCTCGGCMAAGATTCCATTAGATATTATA
ACGAAGTACCTGTGGAGAAACGTGTCTTTAAGAACCTGCAGTTGTTCATG
GAGAACAAGTCGCCCGGCGACGACCTATTYGACCGTCTGAACACGGCGGT
GATGAACAAACACCTCAATGAATTGATGGAGGGCCTCACAGCCAAGGTAT
TTCGTACTTACAACGCTTCGTTCACCTTGCAGCAGCAGCTGGATAAACTA
ACCAACGCCGACGATTCCGTTTCCGAAAAGATCCTGTCGTACAACCGCGC
GAACAGAGCGGTGGCCATCCTATGTAACCATCAAAGGGCCGTCCCCAAGG
GCCACCAGAAATCCATGGAGAAGCTGAAAGAGAAGATCGAGGCCAAGAGG
GAGGCGATCAAGGACGGCGAACGGCAGGTGAAGGACCCCCACAGGGACGC
CAAGCANNNCCGCAGCGTGAAGGAGAAGCAGATCTACGACAAGAAGAAGA
AAATGCTGGAGAGGCTAAAGGACCAACTGGCCAGACTCGAGATCCAAGAG
ACGGACCGCGATGAGAACAAGACCATCGCCCTGGGCACCTCGAAACTGAA
CTATTTAGATCCGCGGATATCGGTCGCCTGGTGTAAAAAGTACGACGTGC
CCATCGAGAAGATCTACAACAAAACCCAACGGCTGCCGCCGTTCCGCGCC
ATCGGGGACAACCTGAAGGACCGCTTCGACGGGGCGTCCAGGGTGATGCT
GAGCAACTCGGCGAGCTCGAGGAACANNNNNNNNNNNNNNNNNNGCAACA
GGCNNNCGAAGCAGGACAAGNNNCTGAGCAACAGCATCGCCTCGAACAGC
ATCCACAGCAAGCGGGAGAACAGGCCGCGCAAGTACAAGTACGGCTTCCA
GCTGAAGCCCTACAATCCGGACCACAAGCCGCCCAGTCCCAAGGACCTCG
TCTACCTGGAGACGTCGCCCGGCTTCTGCGAGCGGAACCCCAAGCTGGGG
ATCCAGGGCACTCACGGGAGACNAGTGCAACGACACGTCGATAGGGGTCG
ACGGCTGCGACCTCAT
>Leptobium
NNNNNNNNNNNNNNNNNNNNNNNNNNNNNNNNNNNNNNNNNNNNNNNNNN
NNNNNNNNNNNNNNNNNNNNNNNNNNNNNNNNNNNNNNNNNNNNNNNNNN
NNNNNNNNNNNNNNNNNNNNNNNNNNNNNNNNNNNNNNNNNNNNNNNNNN
NNNNNNNNNNNNNNNNNNNNNNNNNNNNNNNNNNNNNNNNNNNNNNNNNN
NNNNNNNNNNNNNNNNNNNNNNNNNNNNNNNNNNNNNNNNNNNNNNNNNN
NNNNNNNNNNNNNNNNNNNNNNNNNNNNNNNNNNNNNNNNNNNNNNNNNN
NNNNNNNNNNNNNNNNNNNNNNNNNNNNNNNNNNNNNNNNNNNNNNNNNN
NNNNNNNNNNNNNNNNNNNNNNNNNNNNNNNNNNNNNNNNNNNNNNNNNN
NNNNNNNNNNNNNNNNNNNNNNNNNNNNNNNNNNNNNNNNNNNNNNNNNN
NNNNNNNNNNNNNNNNNNNNNNNNNNNNNNNNNNNNNNNNNNNNNNNNNN
NNNNNNNNNNNNNNNNNNNNNNNNNNNNNNNNNNNNNNNNNNNNNNNNNN
NNNNNNNNNNNNNNNNNNNNNNNNNNNNNNNNNNNNNNNNNNNNNNNNNN
NNNNNNNNNNNNNNNNNNNNNNNNNNNNNNNNNNNNNNNNNNNNNNNNNN
NNNNNNNNNNNNNNNNNNNNNNNNNNNNNNNNNNNNNNNNNNNNNNNNNN
NNNNNNNNNNNNNNNNNNNNNNNNNNNNNNNNNNNNNNNNNNNNNNNNNN
NNNNNNNNNNNNNNNNNNNNNNNNNNNNNNNNNNNNNNNNNNNNNCCCAT
CATTGAAGACTACCACACTGNGATTCAAAAAGACCGACAAACACCCCNCC
CAAGAACTGGGGNTGATGTGAACGTGTTTACCAACCTGGACCCTGCTGGT
GAGTACGTCGTTTCGACCCGAGTCCGCTGTGGCCGTTCTATGGAAGGATA
CCCCTTCAACCCATGCTTAACCGAGGAGCAGTACAAAGAGATGGAGCAGA
AGGTATCCACCACCTTGTCCGGACTTGAGGGCGAGCTCAAAGGAACATTC
TACCCTTTAACTGGCATGGATAAAGATACTCAACAAAAACTCATCGATGA
CCACTTCTTGTTCAAGGAGGGTGATCGTTTCCTTCAAGCCGCAAATGCTT
GCCGTTTCTGGCCCAGCGGACGTGGTATCTACCACAACGACAACAAGACC
TTCTTGGTCTGGTGCAACGAAGAGGACCATCTTCGTATCATCTCCATGCA
GATGGGCGGTGATCTTGGTGAAGTATACCGTCGCCTCGTTACCGCTGTTA
ACGACATTGAGAAGCGTGTCCCCTTCTCCCACAATGATAGGCTGGGTTTC
TTAACTTTTTGCCCAACCAACTTGGGTACAACTGTACGCGCCTCTGTACA
TATTAAGGTCCCCAAACTAGCCGCCAACAAGGCCAAGCTTNNNNNNNNNN
NNNNNNNNNNNNNNNNNNNNNNNNNNNNNNNNNNNNNNNNNNNNNNNNNN
NNNNNNNNNNNNNNNNNNNNNNNNNNNNNNNNNNNNNNNNNNNNNNNNNN
NNNNNNNNNNNNNNNNNNNNNNNNNNNNNNNNNNNNNNNNNNNNNNNNNN
NNNNNNNNNNNNNNNNNNNNNNNNNNNNNNNNNNNNNNNNNNNNNNNNNN
NNNNNNNNNNNNNNNNNNNNNNNNNNNNNNNNNNNNNNNNNNNNNNNNNN
NNNNNNNNNNNNNNNNNNNNNNNNNNNNNNNNNNNNNNNNNNNNNNNNNN
NNNNNNNNNNNNNNNNNNNNNNNNNNNNNNNNNNNNNNNNNNNNNNNNNN
NNNNNNNNNNNNNNNNNNNNNNNNNNNNNNNNNNNNNNNNNNNNNNNNNN
NNNNNNNNNNNNNNNNNNNNNNNNNNNNNNNNNNNNNNNNNNNNNNNNNN
NNNNNNNNNNNNNNNNNNNNNNNNNNNNNNNNNNNNNNNNNNNNNNNNNN
NNNNNNNNNNNNNNNNNNNNNNNNNNNNNNNNNNNNNNNNNNNNNNNNNN
NNNNNNNNNNNNNNNNNNNNNNNNNNNNNNNNNNNNNNNNNNNNNNNNNN
NNNNNNNNNNNNNNNNNNNNGGTGAAGTGATGGCAATTGGAAGAAAATTT
GAGGAAGCATTTCAAAAGGCACTACGTATGGTAGATGAGACTGTAATTGG
TTTTGATCCATATTTAAAAGAAGTTAATGATGAAGAATTGAAAGAACCAA
CAGATAAAAGGATGTTTGTATTAGCAGCAGCTTTAAAGAATGGTTATAGT
GTAGATAAATTATACAACTTAACCAAAATTGACCGTTGGTTTATTCAAAA
AATGAAGAATATAATTGATTTCAATAACAAATTAGAATCTATAGATCAAC
ACAAATTANNNNNNNNNNNNNNNTCAGCTGAAATTTTACTTAAAGCTAAA
CAAATTGGCTTCAGTGATAAGCAAGTAGCAACAGCTGTCAAAAGTACAGA
ATTAGCAATTAGAAAACAGCGACATGATTTTGGGTTAATTCCATTTGTTA
AACAGATTGATACTGTTGCTGCAGAATGGCCAGCTACTACAAATTACCTT
TATATAACCTACAATGCATCAAATCATGATTTAGAATTCACAGAAGAACA
TATTATGGTCATAGGTTCGGGTGTGTACAGAATTGGTAGCTCGGTTGAAT
TTGATTGGTGTGCTGTTGGTTGTTTGAGAGAATTGAGAAAATTGAATAAG
AAAACTATAATGGTTAATTATAACCCNTGATCTCATATTATTTCATATAG
AAGAGGTAAATCCGAAACTTTTGGATCATTAGGAATAATTTATGCAATAT
TAGCAATTGGCCTATTAGGATTTATTGTTTGAGCCCATCATATATTTACT
GTAGGAATAGATGTTGATACTCGAGCCTACTTTACATCTGCTACTATAGT
AATTGCTGTTCCTACCGGAATCAAAGTATTTAGATGAATAGCAACAATTT
ATGGGGGAAACTTAAACTTTAACCCTCCTATATTATGATCTTTAGGTTTT
GTATTCTTATTTACAGTTGGTGGACTAACAGGTGTTATTTTAGCTAATTC
ATCAATTGATATTATTCTTCATGATACATATTATGTAGTTGCTCATTTTC
ATTATGTTTTATCTATAGGAGCTGTATTTGCTATTATAGCAGGACTTGTT
CAATGATTTCCATTATTTGTAGGATATACCTTAAATGAAAAATACTTAAA
AATTCAATTTTTAATTATATTTATTGGAGTAAATTTAACATTTTTCCCTC
AACATTTTTTAGGTCTTGCAGGAATACCTCGACGATACTCAGATTATCCA
GATGCCTATACAACTTGAAATGTAATTTCTTCAATTGGTTCAATAGTATC
ATTTATTGGAATTATGTTCTTTTTATGAATTATTTGAGAAAGATTTGTAT
CAATACGAAAAATCCTAGGATCACCTATTCCACCAACAGCTATTGAATGA
ATACACTCATACCCTCCCTCAGAACATACATATNNNNNNNNNNNNNNNNN
NNNNGTTGTTGTGTTTGATTTCCTCGGCAAAGATTCCATTAGATATTATA
ACGAAGTACCTGTCGAGAAACRCGTCTTTAAAAATCTGCAGCTCTTTATG
GAGAATAAAAAACCCGGTGATGACCTATTTGATCGGTTAAACACAGCTGT
TATGAACAAACATTTAAACGAACTTATGGAAGGTCTAACAGCGAAGGTAT
TTCGTACTTACAATGCTTCTTTTACTTTGCAACAGCAATTAGACAAATTA
ACCAATCCWGATGACTCTTTGTCGGAGAAAATTTTATCATATAACCGTGC
TAATCGAGCCGTAGCTATCCTTTGTAACCATCAGCGTGCCGTTCCCAAGG
GTCACCAGAAATCAATGGAGAAGCTCAAAGAGAAAATTGACGCTAAGAGG
GAAGCCATTAAAGATGGAGAAAGGCAAGTGAAGGATGCCCAACGAGATGC
TAAACANNNTGGCAGCGTCAAGGAAAAGCAGATCTATGATAAGAAGAAAA
AACAGCTGGAGAGATTCAAAGAGCAGCTTGCAAAACTAGAAATACAAGAG
ACGGACCGTGACGAGAACAAAACTATTGCACTTGGTACGTCAAAACTGAA
TTATTTGGATCCTAGGATATCGGTTGCTTGGTGTAAAAAATTCGACGTGC
CCATTGAGAAAATTTATAACAAAACTCAANNNNNNNNNNNNNNNNNNNNN
NNNNNNGGGAACCTGAAGGACCGATTCGACGGTGCATCGCGAGTCATGCT
CAGCAATTCGGCAAGCTCGAGGAANNNNNNNNNNNNNNNNNNNNNCAACA
GGCNNNCCAAACAGGATAAANNNCTCAGTAACAGCATAGCGTCGAACAGC
ATACACAGCAAACGAGAGAACAGACCGCGCAAATACAAATACGGTTTCCA
ACTGAAGCCCTACAATCCGGACCATAAGCCGCCCAGCCCGAAGGACCTGG
TCTACCTGGAGCCTTCGCCCGGTTTTTGCGAGAAAAATCCCAAATTGGGC
ATACAAGGCACGCACAGCAGACNAATGCAACGACACGTCGATAGGAGTCG
ATGGTTGTGACCTCAT
