# Supplementary material for: A New Termitophilous Genus of Paederinae Rove Beetles (Coleoptera, Staphylinidae) from the Neotropics and Its Phylogenetic Position
Source: Neotrop Entomol. 2022 Feb 17;51(2):282–91. doi: 10.1007/s13744-022-00946-x (PMC8967768; doi:10.1007/s13744-022-00946-x)
Supplement: Supplementary file 3 — Supplementary file3 (NEX 230 KB) [file 13744_2022_946_MOESM3_ESM.nex]

#NEXUS
BEGIN DATA;
	DIMENSIONS NTAX=51 NCHAR=4566;
	FORMAT DATATYPE = DNA GAP = - MISSING = ?;
	MATRIX
	Oxyporus GGGAAGAGCCCAGCACTGAATCCCGCGGCCGCCGGGAAATGTAGTGTTTGGGAGGATCCGCTGTCGTGCGGTGCGTCCAAGTTCTTCTTGAACGGGGCCATTTACCCATAGAGGGTGC?AGGCCCGGCGACGGGAGGATCTCTCCTCAGAGTCGGATTGCTTGAGAGTGCAGTCCTAAGTGGGTGGTAAACTCCATCTAAGGCTAAATATAACCACGAGACCGATAGCGAACAAGTACCGTGAGGGAAAGTTGAAAAGAACTTTGAAGAGAGAGTTCAATAGTACGTGAAACCGTTCAGGGGTAAACCTGAGAAACCCGAAAGTTCGACCGGGGAGATTCAGCGTGTCTCGCGGCGTACGCGCC?GTGAGCGTCTTGTGCTCCGCCGCGT…
	Scopaeus ?????AAGCCCAGCACTGAATCCCGTGGCCGCCGGGAAATGTAGTGTTTGGGAGGGTCCGTTATCGTGCGACGCGTCCAAGTCCTTCTTGAACGGGGCCATATACCCATAGAGGGTGCCAGGCCCGATAGCTGGTGGATCCCTCCTCAGAGTCGGGTTGCTTGAGAGTGCAGCCCTAAGTGGGTGGTAAACTCCATCTAAGGCTAAATATGACCACGAGACCGATAGCGAACAAGTACCGTGAGGGAAAGTTGAAAAGAACTTTGAAGAGAGAGTTCAATAGTACGTGAAACCGTTCAGGGGTAAACCTGAGAAACCCGAAAGTTCGAATGGGGAGATTCAGCGTGTATCGTGGTGCTTGCACCTGGCTGCGCCTTCTGAGTTACTGCGA…
	Phanophilus ??????????????????????????????????????????????????????????????????CGCGGCGAGCCCAAGTCCTTCTTGAACGGGGCCACATACCCAGAGAGGGTGCCAGGCCCGGTAGCCGGAGGATCTCTCCTCAGAGTCGGGTTGCTTGAGAGTGCAGCCCTAAGTGGGTGGTAAACTCCATCTAAGGCTAAATATGACCACGAGACCGATAGCGAACAAGTACCGTGAGGGAAAGTTGAAAAGAACTTTGAAGAGAGAGTTCAATAGTACGTGAAACCGTTCAGGGGTAAACCTGAGAAACCCGAAAGGTCGAACGGGGAGATTCAGCGTGTCGCGTGGTGCGTGCACCGGGCTGCGCCGTCCGTTCGTCGG…
	Stilicopsis GGGAGAAGCCCAGCACTGAATCCCGTGGCCGCCGGGAAATGTAGTGTTTGGGAGGGTCCGCTATTGTACGGTGCGTCCAAGTCCTTCTTGAACGGGGCCACATACCCATAGAGGGTGCCAGGCCCGATAGCTGGAGGATCTCTCCTCAGAGTCGGGTTGCTTGAGAGTGCAGCCCTAAGTGGGTGGTAAACTCCATCTAAGGCTAAATATGACCACGAGACCGATAGCGAACAAGTACCGTGAGGGAAAGTTGAAAAGAACTTTGAAGAGAGAGTTCAATAGTACGTGAAACCGTTCAGGGGTAAACCTGAGAAACCCGAAAGGTCGAATGGGGAGATTCAGCGTGTCTCGTGATGCTTGCATCGGACTGCGCCTTCCGGACGGCGA…
	Dibelonetes GGGAGAAGCCCAGCACTGAATCCCGTGTCCGCCGGGAAATGTAGTGTTTGGGAGGGTCCGCCATCGTACGACGCGTCCAAGTCCTTCTTGAACGGGGCCACATACCCATAGAGGGTGCCAGGCCCGGTAGCTGGAGGATCTCTCCTCAGAGTCGGGTTGCTTGAGAGCGCAGCCCTAAGTGGGTGGTAAACTCCATCTAAGGCTAAATATGACCACAAGACCGATAGCGAACAAGTACCGTGAGGGAAAGTTGAAAAGAACTTTGAAGAGAGAGTTCAATAGTACGTGAAACCGTTCAGGGGTAAACCTGAGAAACCCGAAAGGTCGAATGGGGAGATTCAGCGTGTCTCGTGGTGCTTGCATCGGACTGCGCCTTCTGGACGGCGA…
	Rugilus ????????????????????????????????????????????????????????????????????????????????????????????????GCCACATACCCATAGAGGGTGCCAGGCCCGATAGCTGGAGGATCTCTCCTCAGAGTCGGGTTGCTTGAGAGTGCAGCCCTAAGTGGGTGGTAAACTCCATCTAAGGCTAAATATGACCACGAGACCGATAGCGAACAAGTACCGTGAGGGAAAGTTGAAAAGAACTTTGAAGAGAGAGTTCAATAGTACGTGAAACCGTTCAGGGGTAAACCTGAGAAACCCGAAAGGTCGAATGGGGAGATTCAGCGTGTCTCGTGGTGCTTGCACCGGGCCGCGCCCGCCGGACGGCGACGAA…
	Stilicoderus GGGAGAAGCCCAGCACTGAATCCCGTGGCCGTCGGGAAATGTAGTGTTTGGGAGGGTCCGTTATCGTGCGACGCGTCCAAGTCCTTCTTGAACGGGGCCACATACCCATAGAGGGTGCCAGGCCCGATAGCTGGTGGATCTCTCCTCAGAGTCGGGTTGCTTGAGAGTGCAGCCCTAAGTGGGTGGTAAACTCCATCTAAGGCTAAATATGACCACGAGACCGATAGCGAACAAGTACCGTGAGGGAAAGTTGAAAAGAACTTTGAAGAGAGAGTTCAATAGTACGTGAAACCGTTCAGGGGTAAACCTGAGAAACCCGAAAGGTCGAATGGGGAGATTCAGCGTGTCTCGTGGTGCTTGCACCGGGCTGCGCCTTCCGGACGGCG…
	Eustilicus GGGAGAAGCCCAGCACTGAATCCCGTGGCCGCCGGGAAATGTAGTGTTTGGGAGGATCCACTATCGTGCGACGCGTCCAAGTCCTTCTTGAACGGGGCCACATACCCATAGAGGGTGCCAGGCCCGATAGCTGGAGGATCTCTCCTCAGAGTCGGGTTGCTTGAGAGTGCAGCCCTAAGTGGGTGGTAAACTCCATCTAAGGCTAAATATGACCACGAGACCGATAGCGAACAAGTACCGTGAGGGAAAGTTGAAAAGAACTTTGAAGAGAGAGTTCAATAGTACGTGAAACCGTTCAGGGGTAAACCTGAGAAACCCGAAAGGTCGAATGGGGAGATTCAGCGTGTCTCGTGGTGCTTGCACCGGGTTGCGCCGTCCGGACGGCGAC…
	Medon ????GAAGCCCAGCACTGAATCCCGTGGCCGCCGGGAAATGTAGTGTTTGGGAGGGTCCGCTATCGTACGACGCGTCCAAGTCCTTCTTGAACGGGGCCACATACCCATAGAGGGTGCCAGGCCCGATAGCTGGAGGATCTCTCCTCAGAGTCGGGTTGCTTGAGAGTGCAGCCCTAAGTGGGTGGTAAACTCCATCTAAGGCTAAATATGACCACGAGACCGATAGCGAACAAGTACCGTGAGGGAAAGTTGAAAAGAACTTTGAAGAGAGAGTTCAATAGTACGTGAAACCGTTCAGGGGTAAACCTGAGAAACCCGAAAGGTCGAATGGGGAGATTCAGCGTGTCTCGTGGTGTTCGCACCAGGTTGCGCGGTCCGGACGGCGACGAACT…
	Enallagium GGGAGAAGCCCAGCACTGAATCCCGTGGCCGCCGGGAAATGTAGTGTTTGGGAGGGTCCGTTATCGTGCGACGCGTCCAAGTCCTTCTTGAACGGGGCCATATTCCCATAGAGGGTGCCAGGCCCGATAGCTGGCGGATCTCTCCTCAGAGTCGGGTTGCTTGAGAGTGCAGCCCTAAGTGGGTGGTAAACTCCATCTAAGGCTAAATATGACCACGAGACCGATAGCGAACAAGTACCGTGAGGGAAAGTTGAAAAGAACTTTGAAGAGAGAGTTCAATAGTACGTGAAACCGTTCAGGGGTAAACCTGAGAAACCCGAAAGGTCGAATGGGGAGATTCAGCGTGTCTCGTGGTGCTTGCACCGGGCTGCGCCTTCTGAACGGCGAC…
	Medonina_Russia GGGAGAAGCCCAGCACTGAATCCCGTGGCCGCGGGAAAATGTAGTGTTTGGGAGGGTCCATCATCGTGCGACGCGTCCAAGTCCTTCTTGAACGGGGCCATATTCCCATAGAGGGTGCCAGGCCCGATAGCTGGCGGATCTCTCCTCAGAGTCGGGTTGCTTGAGAGTGCAGCCCTAAGTGGGTGGTAAACTCCATCTAAGGCTAAATATGACCACGAGACCGATAGCGAACAAGTACCGTGAGGGAAAGTTGAAAAGAACTTTGAAGAGAGAGTTCAATAGTACGTGAAACCGTTCAGGGGTAAACCTGAGAAACCCGAAAGGTCGAATGGGGAGATTCAGCGTGTCTCGTGGTGCTCGCACCGGACTGCGCCTTCTGAACG…
	Suniotrichus GGGAAAAGCCCAGCACTGAATCCCGTGTCCGCCGGGAAATGTAGTGTTTGGGAGGGTCCGCTATCGTACGACGCGTCCAAGTCCTTCTTGAACGGGGCCACATACCCATAGAGGGTGCCAGGCCCGATAGCTGGAGGATCTCTCCTCAGAGTCGGGTTGCTTGAGAGTGCAGCCCTAAGTGGGTGGTAAACTCCATCTAAGGCTAAATATGACCACGAGACCGATAGCGAACAAGTACCGTGAGGGAAAGTTGAAAAGAACTTTGAAGAGAGAGTTCAATAGTACGTGAAACCGTTCAGGGGTAAACCTGAGAAACCCGAAAGGTCGAATGGGGAGATTCAGCGTGTCTCGTGGTGTTCGCACCGGGCTGCGCCTTCCGGACGGCG…
	Neosclerus GGGAGAAGCCCAGCACTGAATCCCGTGGCCGCCGGGAAATGTAGTGTTTGGGAGGGTCCGCTATCGTGCGGCGCGTCCAAGTCCTTCTTGAACGGGGCCACATACCCATAGAGGGTGCCAGGCCCGATAGCTGGAGGATCTCTCCTCAGAGTCGGGTTGCTTGAGAGTGCAGCCCTAAGTGGGTGGTAAACTCCATCTAAGGCTAAATATGACCACGAGACCGATAGCGAACAAGTACCGTGAGGGAAAGTTGAAAAGAACTTTGAAGAGAGAGTTCAATAGTACGTGAAACCGTTCAGGGGTAAACCTGAGAAACCCGAAAGGTCGAATGGGGAGATTCAGCGTGTTTAGTGGTGCTAGCACCGGGCTGCGCCGGCCGGGCGGCGAC…
	Lathrobium_brunnipes GGGAGAAGCCCAGCACTGAATCCCGCGGCCGCCGGGAAATGTAGTGTTTGGGAGGGTCCGTCATCGTACGACGCGTCCAAGTCCTTCTTGAACGGGGCCACATACCCATAGAGGGTGCCAGGCCCGATAGCCGGAGGATCTCTCCTCAGAGTCGGGTTGCTTGAGAGTGCAGCCCTAAGTGGGTGGTAAACTCCATCTAAGGCTAAATATGACCACGAGACCGATAGCGAACAAGTACCGTGAGGGAAAGTTGAAAAGAACTTTGAAGAGAGAGTTCAATAGTACGTGAAACCGTTCAGGGGTAAACCTGAGAAACCCGAAAGGTCGAATGGGGAGATTCAGCGTGTCTCGTGGCGTTCGCGCCGGTTCGCGCCCTCC…
	Lobrathium_candicum GGGAGAAGCCCAGCACTGAATCCCGTGGCCGCCGGGAAATGTAGTGTTTGGGAGGGTCCGTCATCGTACGACGCGTCCAAGTCCTTCTTGAACGGGGCCACATACCCATAGAGGGTGCCAGGCCCGATAGCCGGAGGATCTCTCCTCAGAGTCGGGTTGCTTGAGAGTGCAGCCCTAAGTGGGTGGTAAACTCCATCTAAGGCTAAATATGACCACGAGACCGATAGCGAACAAGTACCGTGAGGGAAAGTTGAAAAGAACTTTGAAGAGAGAGTTCAATAGTACGTGAAACCGTTCAGGGGTAAACCTGAGAAACCCGAAAGGTCGAATGGGGAGATTCAGCGTGTCTCGTGGTGCTTGCACCGGGCCGCGCCTTCCG…
	Tetartopeus GGGAGAAGCCCAGCACTGAATCCCGTGGCCGCCGGGAAATGTAGTGTTTGGGAGGGTCCGTCATCGTGCGACGCGTCCAAGTCCTTCTTGAACGGGGCCACATACCCATAGAGGGTGCCAGGCCCGATAGCTGGAGGACCTCTCCTCAGAGTCGGGTTGCTTGAGAGTGCAGCCCTAAGTGGGTGGTAAACTCCATCTAAGGCTAAATATGACCACGAGACCGATAGCGAACAAGTACCGTGAGGGAAAGTTGAAAAGAACTTTGAAGAGAGAGTTCAATAGTACGTGAAACCGTTCAGGGGTAAACCTGAGAAACCCGAAAGGTCGAATGGGGAGATTCAGCGTGTCTCGTGGTGCGTGCACCGGGACGCGCCCTCCGAACCGCGG…
	Platydomene_bicolor GGGAGAAGCCCAGCACTGAATCCCGTGGCCGCCGGGAAATGTAGTGTTTGGGAGGGTCCGTCATCGTGCGACGCGTCCAAGTCCTTCTTGAACGGGGCCACATACCCATAGAGGGTGCCAGGCCCGATAGCTGGAGGATCTCTCCTCAGAGTCGGGTTGCTTGAGAGTGCAGCCCTAAGAGGGTGGTAAACTCCATCTAAGGCTAAATACGACCACGAGACCGATAGCGAACAAGTACCGTGAGGGAAAGTTGAAAAGAACTTTGAAGAGAGAGTTCAATAGTACGTGAAACCGTTCAGGGGTAAACCTGAGAAACCCGAAAGGTCGAATGGGGAGATTCAGCGTGGCTCGTGGTGCTTGCACCGGGCCGCGCCCTCCG…
	Domene GGGAGAAGCCCAGCACTGAATCCCGTGGCCGCCGGGAAATGTAGTGTTTGGGAGGGTCCGTCATCGTACGACGCGTCCAAGTCCTTCTTGAACGGGGCCACATACCCATAGAGGGTGCCAGGCCCGATAGCTGGAGGATCTCTCCTCAGAGTCGGGTTGCTTGAGAGTGCAGCCCTAAGTGGGTGGTAAACTCCATCTAAGGCTAAATATGACCACGAGACCGATAGCGAACAAGTACCGTGAGGGAAAGTTGAAAAGAACTTTGAAGAGAGAGTTCAATAGTACGTGAAACCGTTCAGGGGTAAACCTGAGAAACCCGAAAGGTCGAATGGGGAGATTCAGCGTGTCTCGTGGTGCTCGCCACGGGCCGCGCCTTCCGAACTGTTACGAAC…
	Pseudomedon GGGAGAAGCCCAGCACTTAATCCCGTGGCCGCCGGGAAATGTAGTGTTTGGGAGGGTCCATCATCGTACGACGCGTCCAAGTCCTTCTTGAACGGGGCCACATACCCATAGAGGGTGCCAGGCCCGGTAGCTGGTGGATCTCTCCTCAGAGTCGGGTTGCTTGAGAGTGCAGCCCTAAGTGGGTGGTAAACTCCATCTAAGGCTAAATATGACCACGAGACCGATAGCGAACAAGTACCGTGAGGGAAAGTTGAAAAGAACTTTGAAGAGAGAGTTCAATAGTACGTGAAACCGTTCAGGGGTAAACCTGAGAAACCCGAAAGGTCGAATGGGGAGATTCAGCGTGTCTCGTGGTGCTTGCACCGGGGCGCGCCTTCCGGACTGCGA…
	Echiaster GGGAGAAGCCCAGCACTGAATCCCGTGGTCGCCGGGAAATGTAGTGTTTGGGAGGGTCCATTATCGTGCGACGCGTCCAAGTCCTTCTTGAACGGGGCCACATACCCATAGAGGGTGCCAGGCCCGATAGCTGGAGGATCTCTCCTTAGAGTCGGGTTGCTTGAGAGTGCAGCCCTAAGTGGGTGGTAAACTCCATCTAAGGCTAAATATGACCACGAGACCGATAGCGAACAAGTACCGTGAGGGAAAGTTGAAAAGAACTTTGAAGAGAGAGTTCAATAGTACGTGAAACCGTTCAGGGGTAAACCTGAGAAACCCGAAAGGTCGAATGGGGAGATTCAGCGTGTCTCGTGGTGCTTGCACCGGCCTGCGCCTTCCGGACGGCGGCG…
	Ronetus GGGAGAAGCCCAGCACTGAATCCCGTGGCCGCCGGGAAATGTAGTGTTTGGGAGGGTCCGTTATCGTGCGGCGCGTCCAAGTCCTTCTTGAACGGGGCCATATACCCATAGAGGGTGCCAGGCCCGATAGCTGGAGGATCTCTCCTCAGAGTCGGGTTGCTTGAGAGTGCAGCCCTAAGTGGGTGGTAAACTCCATCTAAGGCTAAATATGACCACGAGACCGATAGCGAACAAGTACCGTGAGGGAAAGTTGAAAAGAACTTTGAAGAGAGAGTTCAATAGTACGTGAAACCGTTCAGGGGTAAACCTGAGAAACCCGAAAGGTCGAATGGGGAGATTCAGCGTGTCTCGTGGTGCTTGCACCGGGTAGCGCATTCCGGACGGCGACGAA…
	Achenomorphus GGGAGAAGCCCAGCACTGAATCCCGTGGCCGCCGGGAAATGTAGTGTTTGGGAGGATCCAATACCGTGCGACGCGTCCAAGTCCTTCTTGAACGGGGCCACATACCCATAGAGGGTGCCAGGCCCGGTAGCTGGAGGATCTCTCCTTAGAGTCGGGTTGCTTGAGAGTGCAGCCCTAAGTGGGTGGTAAACTCCATCTAAGGCTAAATATGACCACGAGACCGATAGCGAACAAGTACCGTGAGGGAAAGTTGAAAAGAACTTTGAAGAGAGAGTTCAATAGTACGTGAAACCGTTCAGGGGTAAACCTGAGAAACCCGAAAGGTCGAATGGGGAGATTCAGCGTGTCTCGTGGTGTTCGCACCGGGCTGCGCCTTCCGAACGGT…
	Lithocharis GGGAGAAGCCCAGCACTGAATCCCGTGGCCGCCGGGAAATGTAGTGTTTGGGAGGGTCCGCTACCGTGCGACGCGTCCAAGTCCTTCTTGAACGGGGCCACATACCCATAGAGGGTGCCAGGCCCGGTAGCTGGAGGATCTCTCCTTAGAGTCGGGTTGCTTGAGAGTGCAGCCCTAAGTGGGTGGTAAACTCCATCTAAGGCTAAATATGACCACGAGACCGATAGCGAACAAGTACCGTGAGGGAAAGTTGAAAAGAACTTTGAAGAGAGAGTTCAATAGTACGTGAAACCGTTCAGGGGTAAACCTGAGAAACCCGAAAGGTCGAATGGGGAGATTCAGCGTGTCTCGTGGTGTTCGCACTGGGC?GCGCCTTCCGAACGGCAA…
	Astenus GGGAGAAGCCCAGCACTTAATCCCGTGGCCGCCGGGAAATGTAGTGTTTGGGAGGGTCCATCACCGTGCGACGCGTCCAAGTCCTTCTTGAACGGGGCCACATACCCATAGAGGGTGCCAGGCCCGGTAGCCGGTGGATCTCTCCTCAGAGTCGGGTTGCTTGAGAGTGCAGCCCTAAGTGGGTGGTAAACTCCATCTAAGGCTAAATATGACCACGAGACCGATAGCGAACAAGTACCGTGAGGGAAAGTTGAAAAGAACTTTGAAGAGAGAGTTCAATAGTACGTGAAACCGTTCAGGGGTAAACCTGAGAAACCCGAAAGGTCGAATGGGGAGATTCAGCTTGTCTCGTGGTGCTTGCACCGGACTGCACCTTCCGGACGGCGGCGAA…
	Sunius ???????????????????????????????????????????????????????????????????????????????????????????????????????????????AGGGTGCCAGGCCCGATCGCCGGAGGATCTCTCCTCAGAGTCGGGTTGCTTGAGAGTGCAGCCCTAAGTGGGTGGTAAACTCCATCTAAGGCTAAATATGACCACGAGACCGATAGCGAACAAGTACCGTGAGGGAAAGTTGAAAAGAACTTTGAAGAGAGAGTTCAATAGTACGTGAAACCGTTCAGGGGTAAACCTGAGAAACCCGAAAGGTCGAATGAGGAGATTCAGCGTGTCTCGTGGTGCTTGCACCGGACCGCGCCTGCCGTACGGCGACGAAC…
	Notobium GGGAGAAGCCCAGCACTGAATCCCGTGGCCGTCGGGAAATGTAGTGTTTGGGAGGATCCGTCACCGTACGACGCGTCCAAGTCCTTCTTGAACGGGGCCACATACCCACAGAGGGTGCCAGGCCCGGTAGCCGGAGGATCTCTCCTCAGAGTCGGGTTGCTTGAGAGTGCAGCCCTAAGTGGGTGGTAAACTCCATCTAAGGCTAAATATGACCACGAGACCGATAGCGAACAAGTACCGTGAGGGAAAGTTGAAAAGAACTTTGAAGAGAGAGTTCAATAGTACGTGAAACCGTTCAGGGGTAAACCTGAGAAGCCCGAAAGGTCGAATGGGGAGATTCAGCGTGTCACGTGGTGCGTGCACTGGGCTGCGCCGTCCGGACTGCGGCGA…
	Thinocharis GGGAGAAGCCCAGCACTGAATCCCGTGGCCGCCGGGAAATGTAGTGTTTGGGAGGGTCCGCCATCGTCCGACGCGTCCAAGTCCTTCTTGAACGGGGCCACATACCCACAGAGGGTGCCAGRCCCGATAGCCGGAGGATCTCTCCTCAGAGTCGGGTTGCTTGAGAGTGCAGCCCTAAGTGGGTGGTAAACTCCATCTAAGGCTAAATATGACCACGAGACCGATAGCGAACAAGTACCKTGAGGGAAAGTTGAAAAGAACTTTGAAGAGAGAGTTCAATAGTACGTGAAACCGTTCAGGGGTAAACCTGAGAAACCCGAAAGGTCGAATGGGGAGATTCAGCGTGTCTCGTGGTGCTCGCACCGTGCCGCGCCTTCCGGACGGAGA…
	Termitophile GGGAGAAGCCCAGCACTGAATCCCGCGGCCGCCGGGAAATGTAGTGTTTGGGAGGGTCCGCTACCGTACGACGCGTCCAAGTCCATCTTGAACGGGGCCAT?TACCCACAGAGGGTGCCAGGCCCGGTAGCCGGTGGATCTCTCCTCAGAGTCGGGTTGCTTGAGAGTGCAGCCCTAAGTGGGTGGTAAACTCCATCTAAGGCTAAATATGACCACGAGACCGATAGCGAACAAGTACCGTGAGGGAAAGTTGAAAAGAACTTTGAAGAGAGAGTTCAATAGTACGTGAAACCGTTCAGGGGTAAACCTGAGAAACCCGAAAGGTCGAATGGGGAGATTCAGCGTTTCTCGTGGCGTTCGCGCCGGGCCGCGCCCTCCGGGCGGCG…
	Pseudolathra GGGAGAAGCCCAGCACTGAATCCCGTGGCCCCCGGGAAATGTAGTGTTTGGGAGGACCCGATGCCGTGCGGCGCGTCCAAGTCCTTCTTGAACGGGGCCACATACCCATAGAGGGTGCCAGGCCCGGCGTCTGGAGGGTCTCTCCTCAGAGTCGGGTTGCTTGAGAGTGCAGCCCTAAGTGGGTGGTAAACTCCATCTAAGGCTAAATATGACCACGAGACCGATAGCGAACAAGTACCGTGAGGGAAAGTTGAAAAGAACTTTGAAGAGAGAGTTCAATAGTACGTGAAACCGTTCAGGGGTAAACCTGAGAAACCCGAAAGGTCGAATGGGGAGATTCAGCGTGTCTCGTGGTGCTCGCACCGGACCGCACCGTAATGATTGTG…
	Dysanabatium GGGAGGAGCCCAGCACAGAATCCCGTGGCCGCCGGGAAATGTTGTGTTTGGGAGGGTCCGTCATTGTGCGACGCGTCCAAGTCCTTCTTGAACGGGGCCACATACCCATAGAGGGTGCCAGGCCCGATAGCCGGAGGATCTCTCCTCAGAGTCGGGTTGCTTGAGAGTGCAGCCCTAAGTGGGTGGTAAACTCCATCTAAGGCTAAATACAACCACGAAACCGATAGCGAACAAGTACCGTGAGGGAAAGTTGAAAAGAACTTTGAAGAGAGAGTTCAATAGTACGTGAAACCGTTCAGGGGTAAACCTGAGAAACCCGAAAGGTCGAATGGGGAGATTCAGCGTGTCACGTGGTGTTCGCACCGGATTGCACCGACCGACCGGCG…
	Neolindus GGGAGAAGCCCAGCACTGAATCCCGCGGCCGCCGGGAAATGTAGTGTTTGGGAGGATCCGCCATCGCACGACGCGTCCAAGTCCTTCTTGAACGGGGCCACATACCCGCAGAGGGTGCCAGGCCCGGTAGCCGGAGGATCTCTCCTTAGAGTCGGGTTGCTTGAGAGTGCAGCCCTAAGCGGGTGGTAAACTCCATCTAAGGCTAAATATGACCACGAGACCGATAGCGAACAAGTACCGTGAGGGAAAGTTGAAAAGAACTTTGAAGAGAGAGTTCAATAGTACGTGAAACCGTTCAGGGGTAAACCTGAGAAACCCGAAAGGTCGAACGAGGAGATTCAGCGTGTTCCGTGGCGTTCGCGCCGTGCCGCGCCGTCTAGGCGACGACG…
	Hemiquedius GGGAAGAGCCCAGCACCGAATCCCGCGGCCGCCGGGAAATGTGGTGTTAGGGAGGGTCCGCTGTCGCGCGGTGCGTCCAAGTCCTTCTTGAACGGGGCCACTTACCCATAGAGGGTGCCAGGCCCGACAACGGGAGGATCTCTCCTCAGAGTCGGGTTGCTTGAGAGTGCAGCCCTAAGTGGGTGGTAAACTCCATCTAAGGCTAAATATGACCACGAGACCGATAGCGAACAAGTACCGTGAGGGAAAGTTGAAAAGAACTTTGAAGAGAGAGTTCAATAGTACGTGAAACCGTTCAGGGGTAAACCTGAGAAACCCGAAAGGTCGAATGGGGAGATTCAGCGCGTTTCGTCTCGTTCGCGAG?GGCTGCGCCGTCAGCGT?GCGT…
	Othius_sp GGGAAGAGCCCAGCACCGAATCCCGCGGCCGCCGGGAAATGTGGTGTTTGGGAGGATCCGCCGTCGCGCGGCGCGTCCAAGTCCTTCTTGAACGGGGCCACTTACCCATAGAGGGTGC?AGGCCCGGCAGCGGGAGGATCTCTCCTCAGAGTCGGGTTGCTTGAGAGTGCAGCCCTAAGTGGGTGGTAAACTCCATCTAAGGCTAAATATAACCACGAGACCGATAGCGAACAAGTACCGTGAGGGAAAGTTGAAAAGAACTTTGAAGAGAGAGTTCAATAGTACGTGAAACCGTTCAGGGGTAAACCTGAGAAACCCGAAAGATCGATTGGGGAGATTCAGCGCGTCTCGGGGCGCTCGCGCC?GTCTGCGCCCTCCG??CTTCGACG…
	Quedius_molochinus GGGAAGAGCCCAGCACCGAATCCCGCGTCCGCCGGGAAATGTGGTGTTAGGGAGGGTCCGCCGTCGCGCGGTCGGTCCAAGTCCTTCTTGAACGGGGCCACTTACCCATAGAGGGTGCCAGGCCCGGCAACGGGAGGATCTCTCCTCAGAGTCGGGTTGCTTGAGAGTGCAGCCCTAAGTGGGTGGTAAACTCCATCTAAGGCTAAATATAACCACGAGACCGATAGCGAACAAGTACCGTGAGGGAAAGTTGAAAAGAACTTTGAAGAGAGAGTTCAATAGTACGTGAAACCGTTCAGGGGTAAACCTGAGAAACCCGAAATGTCGAATGCAGAGATTCAGCGTGTCTCGCGACGAACGCGTC?GACCGCTCCTTCCGC…
	Cephalochetus GGGAAGAGCCCAGCACCGAATCCCGCGGCCGCCGGGAAATGTGGTGTTAGGGAGGGTCCGCTATCGCGCGGCGAGTCCAAGTCCTTCTTGAACGGGGCCACTTACCCACAGAGGGTGCCAGGCCCGGTAGCGGGAGGATCTCTCCTCAGAGTCGGGTTGCTTGAGAGTGCAGCCCTAAGTGGGTGGTAAACTCCATCTAAGGCTAAATATAACCACGAGACCGATAGCGAACAAGTACCGTGAGGGAAAGTTGAAAAGAACTTTGAAGAGAGAGTTCAATAGTACGTGAAACCGTTCAGGGGTAAACCTGAGAAATCCGAAAGATCGAATGGGGACATTCAGTGCGTTTCGCGGCGTTCGCGCTCGTTCGCTCCGGCCGAACGCC…
	Ochthephilum GGGAAGAGCCCAGCACCGAATCCCGCGGCCGCCGGGAAATGTGGTGTTAGGGAGGGTCCGCTGTCGCGCGGCGCGTCCAAGTCCTTCTTGAACGGGGCCACTTACCCAAAGAGGGTGCCAGGCCCGATCGCGGGAGGATCTCTCCTCAGAGTCGGGTTGCTTGAGAGTGCAGCCCTAAGTGGGTGGTAAACTCCATCTAAGGCTAAATATAACCACGAGACCGATAGCGAACAAGTACCGTGAGGGAAAGTTGAAAAGAACTTTGAAGAGAGAGTTCAATAGTACGTGAAACCGTTCAGGGGTAAACCTGAGAAATCCGAAAGATCGAATGGGGACATTCAGCGCGTCTCGCGGCGTTCGCGCTCTGTCGCTCCTTCCGAACGCTG…
	Biocrypta GGGAAGAGCCCAGCACCGAATCCCGCGGCCGCCGGGAAATGTGGTGTTAGGGAGGGTCCGCTGTCGCGCGGCGCGTCCAAGTCCTTCTTGAACGGGGCCACTTACCCAAAGAGGGTGCCAGGCCCGATCGCGGGAGGATCTCTCCTCAGAGTCGGGTTGCTTGAGAGTGCAGCCCTAAGTGGGTGGTAAACTCCATCTAAGGCTAAATATAACCACGAGACCGATAGCGAACAAGTACCGTGAGGGAAAGTTGAAAAGAACTTTGAAGAGAGAGTTCAATAGTACGTGAAACCGTTCAGGGGTAAACCTGAGAAATCCGAAAGTTCGAATGGGGACATTCAGCGCGTCTCGCGGCCTTCGCGCCCGGCCGCTCCTTCCGAACGCTGGTG…
	Hyperomma_bicoloripes GGGAAAAGCCCAGCACTGAATCCCGCGGCCGCCGGGAAATGTAGTGTTAGGGAGGGTCCGCTGTCGCGCGGCGCGTCCAAGTCCTTCTTGAACGGGGCCACTTACCCACAGAGGGTGCCAGGCCCGATCGCGGGAGGATCTCTCCTCAGAGTCGGGTTGCTTGAGAGTGCAGCCCTAAGCGGGTGGTAAACTCCATCTAAGGCTAAATATCACCACGAGACCGATAGCGAACAAGTACCGTGAGGGAAAGTTGAAAAGAACTTTGAAGAGAGAGTTCAATAGTACGTGAAACCGTTCAGGGGTAAACCTGAGAAATCCGAAAGGTCGAATGGGGACATTCAGCGCGTCTCGGGGCGTTCGCGTTCCGCCGCTCCGAC…
	Baryopsis GGGAAAAGCCCAGCACTGAATCCCGCGGCCGCCGGGAAATGTAGTGTTAGGGAGGGTCCGCTGTCGTGCGGCGCGTCCAAGTCCTTCTTGAACGGGGCCACTTACCCACAGAGGGTGCCAGGCCCGATCGCGGGAGGATCTCTCCTCAGAGTCGGGTTGCTTGAGAGTGCAGCCCTAAGCGGGTGGTAAACTCCATCTAAGGCTAAATATGACCACGAGACCGATAGCGAACAAGTACCGTGAGGGAAAGTTGAAAAGAACTTTGAAGAGAGAGTTCAATAGTACGTGAAACCGTTCAGGGGTAAACCTGAGAAATCCGAAAGGTCGAATGGGGACATTCAGCGCGTCTCGGGGCGTTCTCGTCCTGTCGCGCCCTCCGAACGCTCCTG…
	Paederus_littoralis GGGAAGAGCCCAGCACCGAATCCCGCGGCCGCCGGGAAATGTGGTGTTTGGGAGGATCCGCTGTCGTGCGGCGCGTCCAAGTCCTTCTTGAACGGGGCCACTTACCCATAGAGGGTGCCAGGCCCGGCAGCGGGTGGATCTCTCCTCAGAGTCGGGTTGCTTGAGAGTGCAGCCCTAAGCGGGTGGTAAACTCCATCTAAGGCTAAATATAACCACGAGACCGATAGCGAACAAGTACCGTGAGGGAAAGTTGAAAAGAACTTTGAAGAGAGAGTTCAATAGTACGTGAAACCGTTCAGGGGTAAACCTGAGAAATCCGAAAGGTCGAATGGGGACATTCAGTGCGTTTTCGGACGTTCGCGTCCGGCCGCGCCTTCCG…
	Hesperus GGGAACAGCCCAGCACCGAATCCCGCGGCCGCCGGGAAATGTGGTGTTAGGGAGGGTCCGTCGTCGTGCGGTGCGTCCAAGTCCTTCTTGAACGGGGCCACTTACCCATAGAGGGTGCCAGGCCCGACAGCGGGAGGATCTCTCCTCAGAGTCGGGTTGCTTGATAGTGCAGCCCTAAGCGGGTGGTAAACTCCATCTAAGGCTAAACATGATCACGAGACCGATAGCGAACAAGTACCGTGAGGGAAAGTTGAAAAGAACTTTGAAGAGAGAGTTCAATAGTACGTGAAACCGTTCAGGGGTAAACCTGAGAAACCCGAAAGGTCGAATGGGGAGATTCAGCGTGTATCGTGCGTCTAGGCGCCGGCCGCGCCGCTCACCGGGTGGCGA…
	Platydracus GGGAAAAGCCCAGCACCGAATCCCGCGGCCGCCGGGAAATGTGGTGTTAGGGAGGATCCGTCGTCGTACGGTGAGTCCAAGTCCTTCTTGAACGGGGCCACTTACCCATAGAGGGTGCCAGGCCCGACAGCGGGAGGATCTCTCCTCAGAGTCGGGTTGCTTGAGAGTGCAGCCCTAAGTGGGTGGTAAACTCCATCTAAGGCTAAATATAACCACGAGACCGATAGCGAACAAGTACCGTGAGGGAAAGTTGAAAAGAACTTTGAAGAGAGAGTTCAATAGTACGTGAAACCGTTCAGGGGTAAACCTGAGAAACCCGAAAGGTCGAATGGGGAGATTCAGCTTGTTTCGTGGACCTCGCGGTCGATCGCTCCGTTCTCGGGGTGA…
	Cylindroxystus GGGAGAAGCCCAGCACTGAATCCCGCGGCCTCCGGGAAATGTGGTGTTTGGGAGGATCCGTCACCGTGCGACGAGCCCAAGTCCTTCTTGAACGGGGCCACATACCCATAGAGGGTGCCAGGCCCGGTCGCCGGAGGATCTCTCCTTAGAGTCGGGTTGCTTGAGAACGCAGCCCCAAGTGGGTGGTAAACTCCATCTAAGGCTAAATATAACCACGAGACCGATAGCGAACAAGTACCGTGAGGGAAAGTTGAAAAGAACTTTGAAGAGAGAGTTCAATAGTACGTGAAACCGTTCAGGGGTAAACCTGAGAAACCCGAAAGGTCGAACGGGGAGATTCAGCGTGTTCAGTGGTGCATGCACCGGTCCGCTCCTTTCTCGTTC…
	Pinophilus GGGAAGAGCCCAGCACTGAATCCCGCGGCCGCCGGGAAATGTAGTGTTAGGGAGGGTCCGCTATCGCGCGGTGCGTCCAAGTTCTCCTTGAACGGGGCCACTCACCCACAGAGGGTGCCAGGCCCGGTAGCGGGAGGATCTCTCCTCAGAGTCGGGTTGCTTGAGAGTGCAGCCCTAAGTGGGTGGTAAACTCCATCTAAGGCTAAATATAACCACGAGACCGATAGCGAACAAGTACCGTGAGGGAAAGTTGAAAAGAACTTTGAAGAGAGAGTTCAATAGTACGTGAAACCGTTCAGGGGTAAACCTGAGAAGCCCGAAAGGTCGAACGGGGAGATTCAGCGCGTCTCATGGCGTCCGCGTCGGACCGCGTCGTACGGGCGGCGAC…
	Oedichirus GGGATAAGCCCAGCACTGAATCCCGCGGCCGCCGGGAAATGTAGTGTTAGGGAGGGTCCGCTATCGTGCGGCGAGTTCAAGTCCTCCTTGAACGGGGCCACTCACCCACAGAGGGTGCCAGGCCCGATAGCGGGAGGATCTCTCCTCAGAGTCGGGTTGCTTGAGAGTGCAGCCCTAAGTGGGTGGTAAACTCCATCTAAGGCTAAATATAACCACGAGACCGATAGCGAACAAGTACCGTGAGGGAAAGTTGAAAAGAACTTTGAAGAGAGAGTTCAATAGTACGTGAAACCGTTCAGGGGTAAACCTGAGAAGCCCGAAAGTTCGAACGGGGAGATTCAGCGCGTCTCGGGGCGTTCGCGTCGGGCCGCACCGATCGAACGGCGAC…
	Nudobius GGGAAGAGCCCAGCACCGAATCCCGCGGTCGCCGGGAAATGTGGTGTTAGGGAGGAT?CACTGTCGCGCGGCGCGTCCAAGTCCACCTTGAACGGGGCCACTTACCCATAGAGGGTGCCAGGCCCGGCAACGGGGGGATCTCTCCTCAGAGTCGGGTTGCTTGAGAGTGCAGCCCTAAGTGGGTGGTAAACTCCATCTAAGGCTAAATATAACCACGAGACCGATAGCGAACAAGTACCGTGAGGGAAAGTTGAAAAGAACTTTGAAGAGAGAGTTCAACAGTACGTGAAACCGTTCAGGGGTAAACCTGAGAAACTCGAAAGTTCGAATGGGGAGATTCAGCGCGTCTCGCGGCGTCCGCGCC?GACCGCGCCCTCAACGCGTT??CGA…
	Lordithon GGGAAGAGCCCAGCACCGAATCCCGCGGCCGCCGGGAAATGTGGTGTTTGGGAGGGTCCGCCACCGTGCGATGCGTCCAAGTCCTTCTTGAACGGGGCCACTTACCCATAGAGGGTGCCAGGCCCGGTAGCGGGAGGATCTCTCCTTAGAGTCGGGTTGCTTGAGAGTGCAGCTCTAAGTGGGTGGTAAACTCCATCTAAGGCTAAATATGACCACGAGACCGATAGCGAACAAGTACCGTGAGGGAAAGTTGAAAAGAACTTTGAAGAGAGAGTTCAATAGTACGTGAAACCGTTCAGGGGTAAACCTGAGAAACCCGAAAGGTCGAATGGGGAGATTCAGCGTGTCTCGCGCACGTTTCGGCGTGCCTCGCCTCCACGGTCGTCGCG…
	Quedius_antipodum GGGAAAAGTCCAGCATTGAATCCCGCGGCCGGCGGGAAATGTAGTGTTAGGGAGGGTCCACCGTCACGCAACGAGTCCAAGTACTTCTTGAACGGGGCCACTTACCCATAGAGGGTGCCAGGCCCGGCAACGGGAGGATCTCTCCTCAGAGTCGGGTTGCTTGAGAGTAT????????????TTGGTAAACTCCATCTAAGGCTAAATATGACCACGAGACCGATAGCGGACAA?????GTGAGGGAAAGTTGAAAAGAACTTTGAAGAGAGAGTTCAATAGTACGTGAAACCTTTCAGGGGTAAACCTGAGAAACCCGAAAGATCGAATGGGGAAATTCAGCGTGTCTCGAGGCGTTCGCGTC?GTTCGCGCCCTCTGCC…
	Tachyporus ?????????????????????????????????GCGAAGTGTAGTGTTTGGGAGGATCTATTGTCGCGGGGCGAGTCCAAGTCCTTCTTGAACGGGGCCACTTACCCATAGAGGGTGCCAGGCCCGACGTTGGAGAGGTCTCTCCCTAGAGTCAGGTTGCTTGAGAGTGCAGCCCTAAGCAGGTGGTAAACTCCATCTAAGGCAAAATAACACCACGAGACCGATAGCAAACAAGTACCGTGAGGGAAAGTTGAAAAGAACTTTGAAGAGAGAGTTCAAAAGTACGTGAAACCGTTCAGGGGTAAACCTGAGAAACCCGAGAGTCTGAAACGGGAGATTCATCGCGTCTYTRAGCGGCCCCGGCCAATCGCACCGCAGCTACGGCGAA…
	Dicax ?????????????????????????????????????????????????????????????????????????????????????????????????????????????????????????????????????????????????????????????????????????????????????????????????????????????????????????????????????????????????????????????????????????????????????????????????????????????????????????????????????????????????????????????????????????????????????????????????????????…
	Leptobium ?????????????????????????????????????????????????????????????????????????????????????????????????????????????????????????????????????????????????????????????????????????????????????????????????????????????????????????????????????????????????????????????????????????????????????????????????????????????????????????????????????????????????????????????????????????????????????????????????????…
;
END;
BEGIN MRBAYES;
	set autoclose=yes nowarn=yes autoreplace=no;
charset 28S = 1-795;
charset ArgK_1 = 796-1446\3;
charset ArgK_2 = 797-1446\3;
charset ArgK_3 = 798-1446\3;
charset CADA_1 = 1447-2070\3;
charset CADA_2 = 1448-2070\3;
charset CADA_3 = 1449-2070\3;
charset CADC_1 = 2071-2730\3;
charset CADC_2 = 2072-2730\3;
charset CADC_3 = 2073-2730\3;
charset COI_1 = 2731-3483\3;
charset COI_2 = 2732-3483\3;
charset COI_3 = 2733-3483\3;
charset TP_1 = 3484-4179\3;
charset TP_2 = 3485-4179\3;
charset TP_3 = 3486-4179\3;
charset Wg_1 = 4180-4566\3;
charset Wg_2 = 4181-4566\3;
charset Wg_3 = 4182-4566\3;
	PARTITION partition = 4 : 28S , COI_1 ArgK_1 CADC_2 TP_2 CADA_2 ArgK_2 COI_2 COI_3 TP_1 CADC_1 CADA_1 Wg_1 Wg_2 , TP_3 Wg_3 ArgK_3 , CADA_3 CADC_3 ;
	exclude COI_3;
	set PARTITION = partition;
	outgroup Oxyporus;
	set autoclose = yes;
	[general]
	prset applyto=(all) ratepr=variable;
	prset applyto = ( 1,2,3,4 ) ;
	[par 1 - GTR+I+G]
	prset applyto = (1) statefreqpr = fixed(equal);
	lset applyto = (1) nst = 6 rates = invgamma;
	[par 2 - GTR+I+G]
	prset applyto = (2) statefreqpr = fixed(equal);
	lset applyto = (2) nst = 6 rates = invgamma;
	[par3 - GTR+I+G]
	prset applyto = (3) statefreqpr = dirichlet (1,1,1,1);
	lset applyto = (3) nst = 6 rates = invgamma;
	[par4 - GTR+I+G]
	prset applyto = (4) statefreqpr = dirichlet (1,1,1,1);
	lset applyto = (4) nst = 6 rates = invgamma;
	unlink shape = ( all ) statefreq = ( all ) revmat = ( all ) tratio = (all) pinvar = (all);
	mcmc ngen = 10000000 printfreq = 1000 samplefreq = 1000 nchains = 4 nruns = 2 temp = 0.1 savebrlens = yes;
	sump;
	sumt;
END;
